# Supplementary material for: 3,3′-(1-Oxopropane-1,3-di­yl)bis­(1,3-thia­zolidine-2-thione) chloro­benzene hemisolvate
Source: Acta Crystallogr Sect E Struct Rep Online. 2013 Feb 13;69(Pt 3):o375. doi: 10.1107/S1600536813003292 (PMC3588431; doi:10.1107/S1600536813003292)
Supplement: Supplementary file 1 [file e-69-0o375-sup1.cif]

##############################################################################
#                                                                            #
# This CIF contains the data in a paper accepted for publication in          #
# Acta Crystallographica Section E. It conforms to the requirements of       #
# Notes for Authors for Acta Crystallographica Section E, and has been       #
# peer reviewed under the auspices of the IUCr Commission on Journals.       #
#                                                                            #
# Full details of the Crystallographic Information File format               #
# are given in the paper "The Crystallographic Information File (CIF):       #
# a New Standard Archive File for Crystallography" by S. R. Hall, F. H.      #
# Allen and I. D. Brown [Acta Cryst. (1991), A47, 655-685].                  #
#                                                                            #
# The current version of the core CIF dictionary is obtainable from          #
# ftp://ftp.iucr.org/pub/cif_core.dic.                                       #
#                                                                            #
# Software is freely available for graphical display of the structure(s)     #
# in this CIF. For information consult the CIF software page                 #
# http://www.iucr.org/resources/cif/software.                                #
#                                                                            #
# This file may be used for bona fide research purposes within the           #
# scientific community so long as proper attribution is given to the journal # 
# article from which it was obtained.                                        #
#                                                                            #
##############################################################################
data_I
_audit_creation_method     SHELXL-97
_chemical_name_systematic
;
3,3'-(1-Oxopropane-1,3-diyl)bis(1,3-thiazolidine-2-thione)
chlorobenzene hemisolvate
;
_chemical_name_common     ?
_chemical_formula_moiety     'C9 H12 N2 O S4, 0.5(C6 H5 Cl)'
_chemical_formula_sum     'C12 H14.50 Cl0.50 N2 O S4'
_chemical_formula_iupac     'C9 H12 N2 O S4, 0.5C6 H5 Cl'
_chemical_formula_weight     348.72
_chemical_melting_point     ?
_symmetry_cell_setting     monoclinic
_symmetry_space_group_name_H-M     'P 21/n'
loop_
    _symmetry_equiv_pos_as_xyz
    'x, y, z'
    '-x+1/2, y+1/2, -z+1/2'
    '-x, -y, -z'
    'x-1/2, -y-1/2, z-1/2'
_cell_length_a     8.59506(18)
_cell_length_b     9.4435(2)
_cell_length_c     18.2640(4)
_cell_angle_alpha     90.00
_cell_angle_beta     92.614(2)
_cell_angle_gamma     90.00
_cell_volume     1480.90(6)
_cell_formula_units_Z     4
_cell_measurement_reflns_used     2930
_cell_measurement_theta_min     4.6787
_cell_measurement_theta_max     75.6031
_cell_measurement_temperature     123(2)
_exptl_crystal_description     prism
_exptl_crystal_colour     colorless
_exptl_crystal_size_max     0.45
_exptl_crystal_size_mid     0.25
_exptl_crystal_size_min     0.14
_exptl_crystal_density_diffrn     1.564
_exptl_crystal_density_meas     ?
_exptl_crystal_density_method     'not measured'
_exptl_crystal_F_000     724
_exptl_absorpt_coefficient_mu     6.682
_exptl_absorpt_correction_type     multi-scan
_exptl_absorpt_process_details
;
[CrysAlis PRO (Agilent, 2012), based on expressions
derived by Clark & Reid (1995)]
;
_exptl_absorpt_correction_T_min     0.75669
_exptl_absorpt_correction_T_max     1.00000
_exptl_special_details
;
CrysAlisPro, Agilent Technologies,
Version 1.171.35.21 (release 20-01-2012 CrysAlis171 .NET)
(compiled Jan 23 2012,18:06:46)
Analytical numeric absorption correction using a multifaceted crystal
   model based on expressions derived by R.C. Clark & J.S. Reid.
(Clark, R. C. & Reid, J. S. (1995). Acta Cryst. A51, 887-897)
;
_diffrn_ambient_temperature     123(2)
_diffrn_radiation_type     CuK\a
_diffrn_radiation_wavelength     1.54184
_diffrn_radiation_source     'Enhance (Cu) X-ray Source'
_diffrn_radiation_monochromator     graphite
_diffrn_measurement_device_type     'Agilent Xcalibur (Ruby, Gemini)'
_diffrn_measurement_method     '\w scans'
_diffrn_detector_area_resol_mean     10.5081
_diffrn_reflns_number     5329
_diffrn_reflns_av_R_equivalents     0.0290
_diffrn_reflns_av_sigmaI/netI     0.0429
_diffrn_reflns_theta_min     4.85
_diffrn_reflns_theta_max     75.79
_diffrn_reflns_theta_full     67.50
_diffrn_measured_fraction_theta_max     0.966
_diffrn_measured_fraction_theta_full     1.000
_diffrn_reflns_limit_h_min     -9
_diffrn_reflns_limit_h_max     10
_diffrn_reflns_limit_k_min     -11
_diffrn_reflns_limit_k_max     10
_diffrn_reflns_limit_l_min     -22
_diffrn_reflns_limit_l_max     20
_diffrn_standards_number     ?
_diffrn_standards_interval_count     ?
_diffrn_standards_interval_time     ?
_diffrn_standards_decay_%     ?
_refine_special_details
;
Refinement of <i>F</i>^2^ against ALL reflections. The weighted <i>R</i>-factor
<i>wR</i> and goodness of fit <i>S</i> are based on <i>F</i>^2^, conventional
<i>R</i>-factors <i>R</i> are based on <i>F</i>, with <i>F</i> set to zero for
negative <i>F</i>^2^. The threshold expression of <i>F</i>^2^ >
\s(<i>F</i>^2^) is used only for calculating <i>R</i>-factors(gt) <i>etc</i>.
and is not relevant to the choice of reflections for refinement.
<i>R</i>-factors based on <i>F</i>^2^ are statistically about twice as large
as those based on <i>F</i>, and <i>R</i>- factors based on ALL data will be
even larger.
;
_reflns_number_total     2971
_reflns_number_gt     2486
_reflns_threshold_expression     I>2\s(I)
_refine_ls_structure_factor_coef     Fsqd
_refine_ls_matrix_type     full
_refine_ls_R_factor_all     0.0500
_refine_ls_R_factor_gt     0.0436
_refine_ls_wR_factor_gt     0.1118
_refine_ls_wR_factor_ref     0.1156
_refine_ls_goodness_of_fit_ref     1.051
_refine_ls_restrained_S_all     1.051
_refine_ls_number_reflns     2971
_refine_ls_number_parameters     145
_refine_ls_number_restraints     0
_refine_ls_hydrogen_treatment     constr
_refine_ls_weighting_scheme     calc
_refine_ls_weighting_details
         'calc w=1/[\s^2^(Fo^2^)+(0.0574P)^2^+1.0183P] where P=(Fo^2^+2Fc^2^)/3'
_atom_sites_solution_hydrogens     geom
_atom_sites_solution_primary     direct
_atom_sites_solution_secondary     difmap
_refine_ls_shift/su_max     0.001
_refine_ls_shift/su_mean     0.000
_refine_diff_density_max     0.435
_refine_diff_density_min     -0.322
_refine_ls_extinction_method     none
_refine_ls_extinction_coef     ?
loop_
    _atom_type_symbol
    _atom_type_description
    _atom_type_scat_dispersion_real
    _atom_type_scat_dispersion_imag
    _atom_type_scat_source
    'C' 'C' 0.0181 0.0091
                         'International Tables Vol C Tables 4.2.6.8 and 6.1.1.4'
    'H' 'H' 0.0000 0.0000
                         'International Tables Vol C Tables 4.2.6.8 and 6.1.1.4'
    'N' 'N' 0.0311 0.0180
                         'International Tables Vol C Tables 4.2.6.8 and 6.1.1.4'
    'O' 'O' 0.0492 0.0322
                         'International Tables Vol C Tables 4.2.6.8 and 6.1.1.4'
    'S' 'S' 0.3331 0.5567
                         'International Tables Vol C Tables 4.2.6.8 and 6.1.1.4'
    'Cl' 'Cl' 0.3639 0.7018
                         'International Tables Vol C Tables 4.2.6.8 and 6.1.1.4'
_computing_data_collection
;
CrysAlis PRO (Agilent, 2012)
;
_computing_cell_refinement
;
CrysAlis PRO (Agilent, 2012)
;
_computing_data_reduction
;
CrysAlis PRO (Agilent, 2012)
;
_computing_structure_solution     'SHELXS97 (Sheldrick, 2008)'
_computing_structure_refinement     'SHELXL97 (Sheldrick, 2008)'
_computing_molecular_graphics     'SHELXTL (Sheldrick, 2008)'
_computing_publication_material     'SHELXTL (Sheldrick, 2008)'
loop_
    _atom_site_type_symbol
    _atom_site_label
    _atom_site_fract_x
    _atom_site_fract_y
    _atom_site_fract_z
    _atom_site_U_iso_or_equiv
    _atom_site_adp_type
    _atom_site_calc_flag
    _atom_site_refinement_flags
    _atom_site_occupancy
    _atom_site_symmetry_multiplicity
    _atom_site_disorder_assembly
    _atom_site_disorder_group
    S S1 0.38391(7) 0.58687(8) 0.30163(4) 0.02748(18) Uani d . 1 1 . .
    S S2 0.16697(8) 0.60275(8) 0.17409(4) 0.02960(19) Uani d . 1 1 . .
    S S3 0.75412(7) 0.06152(7) 0.39778(4) 0.02613(18) Uani d . 1 1 . .
    S S4 1.01178(8) 0.25235(8) 0.44956(4) 0.02741(18) Uani d . 1 1 . .
    O O1 0.5444(2) 0.2367(2) 0.15272(10) 0.0247(4) Uani d . 1 1 . .
    N N1 0.3858(2) 0.4161(2) 0.17961(11) 0.0194(4) Uani d . 1 1 . .
    N N2 0.8680(3) 0.2837(2) 0.32473(12) 0.0232(5) Uani d . 1 1 . .
    C C1 0.3274(3) 0.5256(3) 0.22011(14) 0.0210(5) Uani d . 1 1 . .
    C C2 0.1553(4) 0.4708(4) 0.10302(18) 0.0398(8) Uani d . 1 1 . .
    H H2A 0.0692 0.4039 0.1114 0.048 Uiso calc R 1 1 . .
    H H2B 0.1363 0.5160 0.0545 0.048 Uiso calc R 1 1 . .
    C C3 0.3092(3) 0.3939(3) 0.10594(14) 0.0235(5) Uani d . 1 1 . .
    H H3A 0.2922 0.2915 0.0971 0.028 Uiso calc R 1 1 . .
    H H3B 0.3762 0.4309 0.0676 0.028 Uiso calc R 1 1 . .
    C C4 0.5170(3) 0.3302(3) 0.19528(14) 0.0193(5) Uani d . 1 1 . .
    C C5 0.6201(3) 0.3555(3) 0.26305(13) 0.0180(5) Uani d . 1 1 . .
    H H5A 0.5621 0.3338 0.3073 0.022 Uiso calc R 1 1 . .
    H H5B 0.6522 0.4561 0.2653 0.022 Uiso calc R 1 1 . .
    C C6 0.7637(3) 0.2609(3) 0.26076(14) 0.0254(5) Uani d . 1 1 . .
    H H6A 0.7308 0.1604 0.2590 0.030 Uiso calc R 1 1 . .
    H H6B 0.8196 0.2815 0.2158 0.030 Uiso calc R 1 1 . .
    C C7 0.8692(3) 0.2009(3) 0.38392(13) 0.0195(5) Uani d . 1 1 . .
    C C8 1.0683(4) 0.4060(4) 0.39771(18) 0.0404(8) Uani d . 1 1 . .
    H H8A 1.0306 0.4937 0.4206 0.048 Uiso calc R 1 1 . .
    H H8B 1.1831 0.4111 0.3959 0.048 Uiso calc R 1 1 . .
    C C9 0.9945(4) 0.3887(3) 0.32101(18) 0.0355(7) Uani d . 1 1 . .
    H H9A 0.9523 0.4804 0.3030 0.043 Uiso calc R 1 1 . .
    H H9B 1.0732 0.3558 0.2869 0.043 Uiso calc R 1 1 . .
loop_
    _atom_site_aniso_label
    _atom_site_aniso_U_11
    _atom_site_aniso_U_22
    _atom_site_aniso_U_33
    _atom_site_aniso_U_12
    _atom_site_aniso_U_13
    _atom_site_aniso_U_23
    S1 0.0230(3) 0.0325(4) 0.0272(3) 0.0043(3) 0.0034(2) -0.0095(3)
    S2 0.0241(3) 0.0368(4) 0.0281(3) 0.0123(3) 0.0033(2) -0.0017(3)
    S3 0.0224(3) 0.0275(3) 0.0290(3) -0.0045(2) 0.0071(2) -0.0041(3)
    S4 0.0287(3) 0.0288(4) 0.0242(3) -0.0057(3) -0.0048(2) 0.0034(3)
    O1 0.0292(9) 0.0204(9) 0.0244(9) 0.0041(8) 0.0012(7) -0.0059(7)
    N1 0.0190(9) 0.0212(10) 0.0180(9) -0.0019(8) 0.0027(7) 0.0001(8)
    N2 0.0277(11) 0.0201(11) 0.0216(10) 0.0042(9) -0.0003(8) -0.0007(8)
    C1 0.0167(11) 0.0217(12) 0.0252(12) -0.0014(9) 0.0066(9) 0.0029(10)
    C2 0.0347(16) 0.0485(19) 0.0350(16) 0.0171(15) -0.0120(13) -0.0150(14)
    C3 0.0253(12) 0.0265(13) 0.0189(12) 0.0016(11) 0.0019(9) -0.0003(10)
    C4 0.0189(11) 0.0175(11) 0.0218(12) -0.0024(9) 0.0053(9) 0.0025(9)
    C5 0.0201(11) 0.0170(11) 0.0170(11) 0.0000(9) 0.0024(9) 0.0004(9)
    C6 0.0257(12) 0.0271(14) 0.0228(12) 0.0075(11) -0.0038(10) -0.0027(11)
    C7 0.0157(10) 0.0224(12) 0.0205(11) 0.0063(9) 0.0019(9) -0.0045(9)
    C8 0.0521(19) 0.0308(16) 0.0373(17) -0.0188(14) -0.0080(14) 0.0101(13)
    C9 0.0443(17) 0.0287(15) 0.0327(15) -0.0086(13) -0.0064(13) 0.0085(12)
_geom_special_details
;
All e.s.d.'s (except the e.s.d. in the dihedral angle between two l.s. planes)
are estimated using the full covariance matrix. The cell e.s.d.'s are taken
into account individually in the estimation of e.s.d.'s in distances, angles
and torsion angles; correlations between e.s.d.'s in cell parameters are only
used when they are defined by crystal symmetry. An approximate (isotropic)
treatment of cell e.s.d.'s is used for estimating e.s.d.'s involving l.s.
planes.
;
loop_
    _geom_bond_atom_site_label_1
    _geom_bond_atom_site_label_2
    _geom_bond_site_symmetry_2
    _geom_bond_distance
    _geom_bond_publ_flag
    S1 C1 . 1.650(3) ?
    S2 C1 . 1.741(3) ?
    S2 C2 . 1.799(3) ?
    S3 C7 . 1.673(3) ?
    S4 C7 . 1.744(3) ?
    S4 C8 . 1.811(3) ?
    O1 C4 . 1.206(3) ?
    N1 C1 . 1.379(3) ?
    N1 C4 . 1.408(3) ?
    N1 C3 . 1.486(3) ?
    N2 C7 . 1.334(4) ?
    N2 C6 . 1.456(3) ?
    N2 C9 . 1.475(4) ?
    C2 C3 . 1.508(4) ?
    C2 H2A . 0.9900 ?
    C2 H2B . 0.9900 ?
    C3 H3A . 0.9900 ?
    C3 H3B . 0.9900 ?
    C4 C5 . 1.508(3) ?
    C5 C6 . 1.526(3) ?
    C5 H5A . 0.9900 ?
    C5 H5B . 0.9900 ?
    C6 H6A . 0.9900 ?
    C6 H6B . 0.9900 ?
    C8 C9 . 1.520(4) ?
    C8 H8A . 0.9900 ?
    C8 H8B . 0.9900 ?
    C9 H9A . 0.9900 ?
    C9 H9B . 0.9900 ?
loop_
    _geom_angle_atom_site_label_1
    _geom_angle_atom_site_label_2
    _geom_angle_atom_site_label_3
    _geom_angle_site_symmetry_1
    _geom_angle_site_symmetry_3
    _geom_angle
    _geom_angle_publ_flag
    C1 S2 C2 . . 94.31(13) ?
    C7 S4 C8 . . 93.47(14) ?
    C1 N1 C4 . . 129.1(2) ?
    C1 N1 C3 . . 115.8(2) ?
    C4 N1 C3 . . 114.9(2) ?
    C7 N2 C6 . . 123.1(2) ?
    C7 N2 C9 . . 116.9(2) ?
    C6 N2 C9 . . 119.4(2) ?
    N1 C1 S1 . . 130.4(2) ?
    N1 C1 S2 . . 110.76(19) ?
    S1 C1 S2 . . 118.87(15) ?
    C3 C2 S2 . . 106.8(2) ?
    C3 C2 H2A . . 110.4 ?
    S2 C2 H2A . . 110.4 ?
    C3 C2 H2B . . 110.4 ?
    S2 C2 H2B . . 110.4 ?
    H2A C2 H2B . . 108.6 ?
    N1 C3 C2 . . 108.4(2) ?
    N1 C3 H3A . . 110.0 ?
    C2 C3 H3A . . 110.0 ?
    N1 C3 H3B . . 110.0 ?
    C2 C3 H3B . . 110.0 ?
    H3A C3 H3B . . 108.4 ?
    O1 C4 N1 . . 117.9(2) ?
    O1 C4 C5 . . 121.4(2) ?
    N1 C4 C5 . . 120.7(2) ?
    C4 C5 C6 . . 109.3(2) ?
    C4 C5 H5A . . 109.8 ?
    C6 C5 H5A . . 109.8 ?
    C4 C5 H5B . . 109.8 ?
    C6 C5 H5B . . 109.8 ?
    H5A C5 H5B . . 108.3 ?
    N2 C6 C5 . . 111.2(2) ?
    N2 C6 H6A . . 109.4 ?
    C5 C6 H6A . . 109.4 ?
    N2 C6 H6B . . 109.4 ?
    C5 C6 H6B . . 109.4 ?
    H6A C6 H6B . . 108.0 ?
    N2 C7 S3 . . 127.0(2) ?
    N2 C7 S4 . . 111.9(2) ?
    S3 C7 S4 . . 121.13(15) ?
    C9 C8 S4 . . 106.6(2) ?
    C9 C8 H8A . . 110.4 ?
    S4 C8 H8A . . 110.4 ?
    C9 C8 H8B . . 110.4 ?
    S4 C8 H8B . . 110.4 ?
    H8A C8 H8B . . 108.6 ?
    N2 C9 C8 . . 107.9(2) ?
    N2 C9 H9A . . 110.1 ?
    C8 C9 H9A . . 110.1 ?
    N2 C9 H9B . . 110.1 ?
    C8 C9 H9B . . 110.1 ?
    H9A C9 H9B . . 108.4 ?
loop_
    _geom_torsion_atom_site_label_1
    _geom_torsion_atom_site_label_2
    _geom_torsion_atom_site_label_3
    _geom_torsion_atom_site_label_4
    _geom_torsion_site_symmetry_1
    _geom_torsion_site_symmetry_2
    _geom_torsion_site_symmetry_3
    _geom_torsion_site_symmetry_4
    _geom_torsion
    _geom_torsion_publ_flag
    C4 N1 C1 S1 . . . . -3.8(4) ?
    C3 N1 C1 S1 . . . . -177.4(2) ?
    C4 N1 C1 S2 . . . . 177.3(2) ?
    C3 N1 C1 S2 . . . . 3.7(3) ?
    C2 S2 C1 N1 . . . . 8.0(2) ?
    C2 S2 C1 S1 . . . . -170.96(19) ?
    C1 S2 C2 C3 . . . . -16.8(3) ?
    C1 N1 C3 C2 . . . . -16.4(3) ?
    C4 N1 C3 C2 . . . . 169.0(2) ?
    S2 C2 C3 N1 . . . . 20.6(3) ?
    C1 N1 C4 O1 . . . . 177.7(2) ?
    C3 N1 C4 O1 . . . . -8.6(3) ?
    C1 N1 C4 C5 . . . . -2.6(4) ?
    C3 N1 C4 C5 . . . . 171.0(2) ?
    O1 C4 C5 C6 . . . . 7.2(3) ?
    N1 C4 C5 C6 . . . . -172.5(2) ?
    C7 N2 C6 C5 . . . . 97.3(3) ?
    C9 N2 C6 C5 . . . . -92.1(3) ?
    C4 C5 C6 N2 . . . . 179.0(2) ?
    C6 N2 C7 S3 . . . . -1.3(4) ?
    C9 N2 C7 S3 . . . . -172.1(2) ?
    C6 N2 C7 S4 . . . . 177.92(19) ?
    C9 N2 C7 S4 . . . . 7.1(3) ?
    C8 S4 C7 N2 . . . . 4.2(2) ?
    C8 S4 C7 S3 . . . . -176.58(19) ?
    C7 S4 C8 C9 . . . . -13.2(3) ?
    C7 N2 C9 C8 . . . . -17.1(4) ?
    C6 N2 C9 C8 . . . . 171.7(3) ?
    S4 C8 C9 N2 . . . . 18.3(3) ?
loop_
    _geom_hbond_atom_site_label_D
    _geom_hbond_atom_site_label_H
    _geom_hbond_atom_site_label_A
    _geom_hbond_site_symmetry_A
    _geom_hbond_distance_DH
    _geom_hbond_distance_HA
    _geom_hbond_distance_DA
    _geom_hbond_angle_DHA
    C9 H9A O1 2_655 0.99 2.55 3.340(4) 136.5
loop_
    _platon_squeeze_void_nr
    _platon_squeeze_void_average_x
    _platon_squeeze_void_average_y
    _platon_squeeze_void_average_z
    _platon_squeeze_void_volume
    _platon_squeeze_void_count_electrons
    _platon_squeeze_void_content
    1 0.000 0.500 0.000 144 62 ' '
    2 0.500 0.000 0.500 144 62 ' '
_platon_squeeze_details
;
;
data_global
_journal_date_recd_electronic     2012-11-24
_journal_date_accepted     2013-01-31
_journal_name_full     'Acta Crystallographica, Section E'
_journal_year     2013
_journal_volume     69
_journal_issue      3
_journal_page_first     o375
_journal_page_last     o375
_journal_paper_category     QO
_journal_paper_doi     10.1107/S1600536813003292
_journal_coeditor_code     HB7002
_publ_contact_author_name     'A. Purdy'
_publ_contact_author_address
;
Chemistry Division
Code 6100 Naval Research Laboratory
4555 Overlook Avenue SW
Washington, DC 20375
USA
;
_publ_contact_author_email     'andrew.purdy@nrl.navy.mil'
_publ_contact_author_fax     '202-767-0594'
_publ_contact_author_phone     '202-404-7444'
_publ_section_title
;
3,3'-(1-Oxopropane-1,3-diyl)bis(1,3-thiazolidine-2-thione) chlorobenzene
hemisolvate
;
loop_
    _publ_author_name
    _publ_author_footnote
    _publ_author_address
    'Franzel, Christine'
;
NREIP intern at NRL.
;
;
Naval Research Laboratory
Chemistry Division, code 6100
4555 Overlook Av, SW
Washington
DC 20375
USA
;
    'Purdy, Andrew' .
;
Naval Research Laboratory
Chemistry Division, code 6100
4555 Overlook Av, SW
Washington
DC 20375
USA
;
    'Butcher, Ray J.' .
;
Howard University
Chemistry Dept
Washington
DC 20059
USA
;
