# Supplementary material for: 3,3′-(1-Oxopropane-1,3-di­yl)bis­(1,3-thia­zolidine-2-thione) chloro­benzene hemisolvate
Source: Acta Crystallogr Sect E Struct Rep Online. 2013 Feb 13;69(Pt 3):o375. doi: 10.1107/S1600536813003292 (PMC3588431; doi:10.1107/S1600536813003292)
Supplement: Supplementary file 2 [file e-69-0o375-Isup2.hkl]

# 
# h,k,l, Fc-squared, Fo-squared, sigma(Fo-squared) and status flag 
# 
data_I
_shelx_title '    18s-9783 in P2(1)/n' 
_shelx_refln_list_code          4 
_shelx_F_calc_maximum      171.13 
_exptl_crystal_F_000       608.00 
_reflns_d_resolution_high  0.7953 
 
loop_ 
 _symmetry_equiv_pos_as_xyz 
 'x, y, z' 
 '-x+1/2, y+1/2, -z+1/2' 
 '-x, -y, -z' 
 'x-1/2, -y-1/2, z-1/2' 
 
_cell_length_a     8.5951 
_cell_length_b     9.4435 
_cell_length_c    18.2640 
_cell_angle_alpha  90.000 
_cell_angle_beta   92.614 
_cell_angle_gamma  90.000 
 
_shelx_F_squared_multiplier     1.000 
 
loop_ 
 _refln_index_h 
 _refln_index_k 
 _refln_index_l 
 _refln_F_squared_calc 
 _refln_F_squared_meas 
 _refln_F_squared_sigma 
 _refln_observed_status 
   2   0   0        1.55        1.39     16.02 o 
   4   0   0       80.42      126.42     39.07 o 
   6   0   0      927.91      949.42     86.90 o 
   8   0   0     3432.43     3094.60     91.83 o 
  10   0   0       41.67       45.22      7.77 o 
   1   1   0      148.47      200.77     26.18 o 
   2   1   0       60.60       64.70     23.25 o 
   3   1   0      777.14      880.95     32.96 o 
   4   1   0     5853.23     5694.14    113.48 o 
   5   1   0     1323.87     1260.48     43.10 o 
   6   1   0      307.06      288.17     61.96 o 
   7   1   0        9.10        9.81      4.70 o 
   8   1   0       34.72       39.00      7.84 o 
   9   1   0     1316.48     1229.21     39.03 o 
  10   1   0      276.05      235.15      8.35 o 
   0   2   0       19.72        8.92     15.20 o 
   1   2   0       96.40       82.29     14.70 o 
   2   2   0     9778.80     9622.90     71.87 o 
   3   2   0     2537.03     2456.34     61.11 o 
   4   2   0     2173.38     1981.95     40.58 o 
   5   2   0     3469.50     3273.86    100.93 o 
   6   2   0      665.22      595.66     52.62 o 
   7   2   0      325.79      290.57     10.19 o 
   8   2   0       48.13       46.44     13.92 o 
   9   2   0        1.70        1.00      8.12 o 
  10   2   0      186.49      160.69      9.10 o 
   1   3   0       75.89       68.25     27.16 o 
   2   3   0      296.37      269.33     38.69 o 
   3   3   0       86.19       55.33     14.75 o 
   4   3   0      125.84      141.70     36.47 o 
   5   3   0      268.92      267.75     51.61 o 
   6   3   0     2514.05     2557.76    134.83 o 
   7   3   0       54.79       45.74     16.21 o 
   8   3   0      905.51      928.14     24.59 o 
   9   3   0       85.16       89.82     11.19 o 
  10   3   0      145.71      184.87     13.05 o 
   0   4   0       24.42       12.86      5.23 o 
   1   4   0      578.15      665.02     14.08 o 
   2   4   0      889.07      931.24     44.83 o 
   3   4   0     1518.87     1362.12    108.82 o 
   4   4   0     3159.08     2801.14    121.70 o 
   5   4   0     2412.33     2078.52    140.97 o 
   6   4   0       53.86       57.01     12.54 o 
   7   4   0      356.60      361.23     13.38 o 
   8   4   0      101.63       99.64      9.06 o 
   9   4   0      130.21      124.42      7.38 o 
   1   5   0       55.33       59.74      9.39 o 
   2   5   0      111.34       91.36     20.56 o 
   3   5   0       41.67      109.26     41.86 o 
   4   5   0       51.92       50.93     15.79 o 
   5   5   0     1194.77     1187.34     59.95 o 
   6   5   0      201.62      179.06     14.70 o 
   7   5   0       19.32       19.64     17.59 o 
   8   5   0      367.91      402.06     29.44 o 
   9   5   0      869.93      923.63     34.93 o 
   0   6   0    14298.28    13515.59    237.35 o 
   1   6   0      927.25      948.19     64.28 o 
   2   6   0       23.94       24.23     22.41 o 
   3   6   0       82.84       81.78     11.72 o 
   4   6   0       78.23       78.52     15.56 o 
   5   6   0       20.09       32.83      9.10 o 
   6   6   0        7.31        5.54     20.16 o 
   7   6   0       81.70      118.38     15.32 o 
   8   6   0      845.74      944.64     66.76 o 
   9   6   0      158.49      250.97     18.92 o 
   1   7   0        8.32       10.47     11.38 o 
   2   7   0       67.51       96.16     19.14 o 
   3   7   0      143.41      117.87     25.60 o 
   4   7   0     1836.85     1618.30     59.08 o 
   5   7   0      214.73      233.55     30.44 o 
   6   7   0        3.76        9.31     11.21 o 
   7   7   0       10.21        1.30      7.51 o 
   8   7   0      163.99      154.52      8.11 o 
   0   8   0      141.20      122.95     24.74 o 
   1   8   0      275.56      245.59     16.93 o 
   2   8   0     1113.02     1056.96     41.23 o 
   3   8   0        1.57        4.28     10.95 o 
   4   8   0      152.29      136.40     29.60 o 
   5   8   0      386.12      410.22     28.96 o 
   6   8   0     1063.93     1202.78     41.15 o 
   7   8   0       30.63       28.35      5.87 o 
   1   9   0      624.75      568.69     27.48 o 
   2   9   0      277.74      280.73     18.93 o 
   3   9   0        1.33        0.01      8.58 o 
   4   9   0       33.45       34.02     15.63 o 
   5   9   0      287.52      302.71     28.02 o 
   6   9   0        4.80        6.10      8.63 o 
   0  10   0        0.32        0.22      8.26 o 
   1  10   0      203.06      222.59     14.35 o 
   3  10   0      313.75      352.72     28.96 o 
   4  10   0     1747.00     1748.03     57.26 o 
   5  10   0       30.86       19.29      7.40 o 
   1  11   0      163.73      171.08     18.31 o 
   2  11   0      244.47      285.20     22.48 o 
   3  11   0        7.81        3.65      6.40 o 
   4  11   0        2.88        0.01      4.19 o 
  -9   0   1     1967.74     1771.39     60.16 o 
  -7   0   1      238.75      228.06     26.74 o 
  -5   0   1    12406.05    11717.70    148.03 o 
  -3   0   1      239.00      286.79     66.56 o 
  -1   0   1     5225.55     5952.09     15.17 o 
   1   0   1    21097.50    21948.54    165.54 o 
   3   0   1    14894.63    13308.05    163.43 o 
   5   0   1     1614.93     1675.63     65.61 o 
   7   0   1      843.82      807.57     17.41 o 
   9   0   1        7.15        5.73     10.31 o 
 -10   1   1      771.29      781.60     23.80 o 
  -9   1   1      556.47      573.38     31.93 o 
  -8   1   1      672.13      592.06     22.04 o 
  -7   1   1     1923.39     1809.64     37.29 o 
  -6   1   1      458.92      478.80     28.98 o 
  -5   1   1        7.90       17.63     17.36 o 
  -4   1   1       10.37        7.81      5.68 o 
  -3   1   1      340.65      300.46     14.61 o 
  -2   1   1     8867.32     9644.06    219.35 o 
  -1   1   1      721.81      697.77     17.14 o 
   0   1   1     6239.10     6602.53     14.01 o 
   1   1   1     2037.61     2223.45     23.45 o 
   2   1   1     4103.50     4275.70    104.06 o 
   3   1   1      416.56      420.90     36.97 o 
   4   1   1      921.11      857.28     40.83 o 
   5   1   1     1178.22     1124.92     23.55 o 
   6   1   1      410.68      364.92     47.18 o 
   7   1   1      770.10      773.17     20.81 o 
   8   1   1      145.41      140.63     11.57 o 
   9   1   1      488.88      463.47     18.94 o 
  10   1   1        4.03        3.45      3.66 o 
 -10   2   1      126.20      122.29     11.18 o 
  -9   2   1      167.36      140.07     10.32 o 
  -8   2   1       22.58       18.83     13.14 o 
  -7   2   1     1289.00     1200.43     19.03 o 
  -6   2   1       19.24        7.34      6.56 o 
  -5   2   1      246.45      252.85     36.70 o 
  -4   2   1       43.22       24.96     21.38 o 
  -3   2   1     5953.57     5733.34     80.73 o 
  -2   2   1    15810.18    15028.58     99.02 o 
  -1   2   1    29286.85    27695.43    632.12 o 
   0   2   1      192.73      300.77     14.92 o 
   1   2   1       33.35       20.89      9.99 o 
   2   2   1       31.63       58.34     15.24 o 
   3   2   1     1050.47     1072.28     27.21 o 
   4   2   1     1158.90     1120.90     31.49 o 
   5   2   1     2893.03     2675.68     90.07 o 
   6   2   1       16.16       10.75     13.46 o 
   7   2   1      764.56      700.23     13.90 o 
   8   2   1        2.87        6.63      7.02 o 
   9   2   1        6.71       12.66      6.07 o 
  10   2   1      182.72      230.97     14.55 o 
 -10   3   1        0.73        6.61      7.40 o 
  -9   3   1       64.13       71.19      9.96 o 
  -8   3   1        2.56        6.89      5.84 o 
  -7   3   1        1.43        1.33      8.41 o 
  -6   3   1       75.62       87.41      7.40 o 
  -5   3   1     4202.52     3754.42    129.77 o 
  -4   3   1      123.61      114.56      6.01 o 
  -3   3   1     2671.83     2869.41     78.37 o 
  -2   3   1      789.74      858.78     37.28 o 
  -1   3   1      748.23      768.08     46.04 o 
   0   3   1      326.79      416.38     34.75 o 
   1   3   1     2099.89     2286.56     42.18 o 
   2   3   1      164.78      164.49     11.68 o 
   3   3   1     1066.55     1222.39     55.51 o 
   4   3   1       14.76       22.99     21.66 o 
   5   3   1      209.06      231.71     23.46 o 
   6   3   1      133.53       98.40     16.34 o 
   7   3   1      758.55      750.29     30.44 o 
   8   3   1      314.17      307.43     22.51 o 
   9   3   1     1012.49     1052.14     31.98 o 
  10   3   1       73.05       82.71      9.58 o 
  -9   4   1       36.40       33.54      5.75 o 
  -8   4   1      681.11      656.97     19.91 o 
  -7   4   1      211.17      226.84     11.54 o 
  -6   4   1        3.77        1.26     13.18 o 
  -5   4   1       98.59       63.53     17.31 o 
  -4   4   1        6.00        1.04     15.54 o 
  -3   4   1     1564.68     1493.77     79.87 o 
  -2   4   1     2747.70     3017.51     99.66 o 
  -1   4   1    10644.76    11297.07    124.62 o 
   0   4   1     4567.07     5152.57     54.23 o 
   1   4   1      103.95      124.35     15.06 o 
   2   4   1       73.16       89.39     19.85 o 
   3   4   1       19.77       35.43     16.58 o 
   4   4   1       53.78       81.88     12.44 o 
   5   4   1      867.80      666.56     61.89 o 
   6   4   1       12.88       11.33     21.76 o 
   7   4   1      570.33      610.06     16.47 o 
   8   4   1      338.51      356.36     12.27 o 
   9   4   1       71.67       71.01      6.47 o 
  -9   5   1       61.05       58.61     12.63 o 
  -8   5   1      259.24      274.96     25.14 o 
  -7   5   1     1498.97     1637.62     44.34 o 
  -6   5   1      727.36      745.00     41.17 o 
  -5   5   1       99.10       84.10     18.68 o 
  -4   5   1      159.15      143.38     40.72 o 
  -3   5   1       44.14       31.68     12.68 o 
  -2   5   1      487.53      634.83     43.78 o 
  -1   5   1        8.16        3.56      7.93 o 
   0   5   1      150.38      161.78     56.76 o 
   1   5   1     3447.25     3836.85    184.05 o 
   2   5   1      303.62      329.43     23.53 o 
   3   5   1     2210.61     2151.79     87.48 o 
   4   5   1     1201.07     1079.97     54.12 o 
   5   5   1       73.49       66.27     29.92 o 
   6   5   1      263.62      285.04     15.99 o 
   7   5   1      314.90      356.51     36.17 o 
   8   5   1      495.71      532.99     14.61 o 
   9   5   1      279.59      278.05     20.18 o 
  -8   6   1      213.77      279.51     24.25 o 
  -7   6   1       29.55       46.76     14.84 o 
  -6   6   1      199.10      209.21     25.60 o 
  -5   6   1     3205.63     3118.09     91.89 o 
  -4   6   1       71.38       76.26     24.28 o 
  -3   6   1      216.42      182.68     46.81 o 
  -2   6   1      295.21      320.47     65.84 o 
  -1   6   1       96.94       47.25     13.68 o 
   0   6   1       67.31       78.58     19.56 o 
   1   6   1     2814.79     2732.13     81.13 o 
   2   6   1       67.10       88.09     36.11 o 
   3   6   1     6147.14     6564.02    161.97 o 
   4   6   1      751.83      722.27     39.64 o 
   5   6   1      206.16      252.38     24.28 o 
   6   6   1      160.52      169.33     18.32 o 
   7   6   1        0.46        1.28     16.87 o 
   8   6   1       12.46       34.73      5.25 o 
   9   6   1       82.89       74.04     10.47 o 
  -8   7   1      297.42      290.41     18.17 o 
  -7   7   1      151.72      136.82      9.55 o 
  -6   7   1        0.24        2.66     11.89 o 
  -5   7   1        2.71        0.39     12.28 o 
  -4   7   1        3.39        5.06     13.89 o 
  -3   7   1     1425.51     1245.21     48.28 o 
  -2   7   1     2871.24     2704.41    100.37 o 
  -1   7   1      587.82      564.34     13.00 o 
   0   7   1       78.28       74.50     17.61 o 
   1   7   1       94.71       80.09      5.38 o 
   2   7   1       42.25       65.68      9.75 o 
   3   7   1     1165.09     1092.44     40.83 o 
   4   7   1      406.32      375.33     37.18 o 
   5   7   1      376.33      334.38     38.06 o 
   6   7   1      800.51      793.96     41.59 o 
   7   7   1       39.28       33.87      9.67 o 
   8   7   1       11.80       14.09      9.02 o 
  -7   8   1        1.25        3.62      7.54 o 
  -6   8   1      102.65      115.63     13.61 o 
  -5   8   1       41.14       32.65     15.49 o 
  -4   8   1      251.31      239.84     27.27 o 
  -3   8   1     1877.89     1551.94     52.05 o 
  -2   8   1      271.68      212.96     26.06 o 
  -1   8   1       71.15       59.17     18.08 o 
   0   8   1      496.64      462.39     19.23 o 
   1   8   1     1084.32      964.73     46.57 o 
   2   8   1      803.40      751.79     30.92 o 
   3   8   1       42.64       26.47     10.48 o 
   4   8   1      528.86      443.41     33.76 o 
   5   8   1      284.46      283.04     24.50 o 
   6   8   1        4.33        2.52      9.54 o 
   7   8   1      305.82      392.76     20.86 o 
  -6   9   1      117.10      145.34     12.36 o 
  -5   9   1      862.34      955.13     47.45 o 
  -4   9   1      783.18      801.59     39.43 o 
  -3   9   1       52.93       17.21     11.24 o 
  -2   9   1       31.19       16.84     11.46 o 
  -1   9   1       23.31       10.40      8.93 o 
   0   9   1      266.05      233.27     13.05 o 
   1   9   1      287.17      271.13     15.90 o 
   2   9   1       10.28        9.99      6.35 o 
   3   9   1       14.00       31.84     13.49 o 
   4   9   1       52.51       75.94     15.68 o 
   5   9   1      216.45      216.60     17.60 o 
   6   9   1      236.22      299.53     23.18 o 
  -5  10   1      168.39      177.54     13.44 o 
  -4  10   1       28.79       40.41     13.63 o 
  -3  10   1      166.77      171.00     15.61 o 
  -2  10   1      295.21      273.17     26.92 o 
  -1  10   1     1787.66     1707.15     39.83 o 
   0  10   1      111.11       91.60     10.10 o 
   1  10   1      237.37      217.77     18.31 o 
   2  10   1       11.05       16.32      4.99 o 
   3  10   1       86.80       86.15     13.95 o 
   4  10   1       27.20       15.39      9.25 o 
   5  10   1      231.87      212.79     14.42 o 
  -4  11   1       33.00       16.91      4.56 o 
  -3  11   1       96.56       99.67     10.57 o 
  -2  11   1        0.09        0.12      4.65 o 
  -1  11   1      201.60      233.74     21.19 o 
   0  11   1        4.35        5.60      3.21 o 
   1  11   1        3.16        2.77      2.97 o 
   2  11   1       97.20       91.04     10.99 o 
   3  11   1      238.61      235.62     13.62 o 
 -10   0   2       55.31       32.41      9.11 o 
  -8   0   2      105.39       68.98     18.41 o 
  -6   0   2      583.84      566.45     24.91 o 
  -4   0   2     3778.65     3806.58     88.46 o 
  -2   0   2    11947.98    12548.92    129.05 o 
   0   0   2    22110.90    23198.58     39.57 o 
   2   0   2     2497.92     2418.09     11.56 o 
   4   0   2     9526.47     9406.00    139.78 o 
   6   0   2      486.58      402.68     47.93 o 
   8   0   2      415.07      399.34     18.76 o 
  10   0   2       35.44       36.86     10.72 o 
 -10   1   2      121.40      113.06     15.34 o 
  -9   1   2        1.07        7.67      7.09 o 
  -8   1   2      841.91      821.93     19.85 o 
  -7   1   2     3140.31     2897.86     50.76 o 
  -6   1   2     1109.79      996.06     56.44 o 
  -5   1   2     8174.46     8050.42    122.39 o 
  -4   1   2       19.39       21.50     14.24 o 
  -3   1   2       10.00       13.85     17.90 o 
  -2   1   2      389.89      491.81     35.61 o 
  -1   1   2     2652.26     2939.57     22.28 o 
   0   1   2     4847.88     5291.70    129.07 o 
   1   1   2     1541.23     1497.53     25.33 o 
   2   1   2      100.35      112.93     16.65 o 
   3   1   2     1888.88     1978.82     38.47 o 
   4   1   2      834.11      700.66     34.93 o 
   5   1   2      534.95      496.42     40.52 o 
   6   1   2       17.00        7.26     17.43 o 
   7   1   2     1521.51     1437.03     35.74 o 
   8   1   2       23.04       17.83      8.36 o 
   9   1   2     1159.88     1108.01     33.42 o 
  10   1   2       17.17       13.27      4.12 o 
 -10   2   2      149.73      123.76      6.87 o 
  -9   2   2       80.52       78.02     12.66 o 
  -8   2   2       35.52       42.74     11.30 o 
  -7   2   2       76.13       71.00     13.97 o 
  -6   2   2     1025.91      949.09    101.55 o 
  -5   2   2      347.80      265.49     56.36 o 
  -4   2   2       74.01       41.60      6.48 o 
  -3   2   2      172.44      186.08     15.26 o 
  -2   2   2     3327.93     3486.56     98.44 o 
  -1   2   2    28218.27    25258.33    379.41 o 
   0   2   2      484.34      466.40     40.26 o 
   1   2   2        2.17        3.90      8.04 o 
   2   2   2      929.04      950.62     23.91 o 
   3   2   2     3716.58     3693.65     76.17 o 
   4   2   2      620.52      668.79     38.43 o 
   5   2   2      741.55      667.38     54.39 o 
   6   2   2     1064.32     1030.27     81.33 o 
   7   2   2      316.37      325.71     15.88 o 
   8   2   2       60.36       55.22     15.69 o 
   9   2   2       97.82      102.33     17.75 o 
  10   2   2      253.09      223.67     11.53 o 
 -10   3   2     2735.82     2832.58     79.63 o 
  -9   3   2      183.48      177.50     14.66 o 
  -8   3   2       87.86       96.36      8.57 o 
  -7   3   2        5.67        7.75     10.76 o 
  -6   3   2       14.16       14.69     13.39 o 
  -5   3   2        2.19        0.70     18.94 o 
  -4   3   2     1922.94     2118.98     96.15 o 
  -3   3   2       28.95       23.68     42.74 o 
  -2   3   2     4121.45     3877.35     50.32 o 
  -1   3   2      300.02      334.18     21.47 o 
   0   3   2      182.20      255.67     24.99 o 
   1   3   2      352.97      358.86     36.92 o 
   2   3   2      215.70      230.70     24.42 o 
   3   3   2     2226.27     2310.70     61.13 o 
   4   3   2     3415.77     3124.32     96.44 o 
   5   3   2      643.16      530.98     31.09 o 
   6   3   2      608.04      558.18     23.84 o 
   7   3   2        8.34        5.93      6.00 o 
   8   3   2      864.50      846.06     24.56 o 
   9   3   2      153.50      157.29      8.71 o 
  10   3   2       52.45       48.60      7.99 o 
  -9   4   2        4.41        3.94      6.03 o 
  -8   4   2       87.47      102.51     10.07 o 
  -7   4   2       38.97       41.38     14.27 o 
  -6   4   2      689.58      716.32     27.97 o 
  -5   4   2      651.93      574.27     22.63 o 
  -4   4   2      116.68       99.69     28.53 o 
  -3   4   2      570.75      599.20     65.84 o 
  -2   4   2     2431.54     2810.35     69.88 o 
  -1   4   2     4599.09     5103.10     54.31 o 
   0   4   2     3985.55     4245.69     76.51 o 
   1   4   2       51.96       89.25     17.34 o 
   2   4   2     1287.07     1231.89     38.52 o 
   3   4   2      493.75      458.88      9.03 o 
   4   4   2      289.19      284.81     39.77 o 
   5   4   2      172.46      149.76     45.35 o 
   6   4   2      563.84      533.42     57.16 o 
   7   4   2      131.12      182.72     56.67 o 
   8   4   2     1037.71     1076.14     34.13 o 
   9   4   2       20.43       10.61      3.90 o 
  -9   5   2      229.20      201.72     10.30 o 
  -8   5   2      748.56      751.60     58.77 o 
  -7   5   2      378.06      423.33     28.82 o 
  -6   5   2        6.99        4.69      9.51 o 
  -5   5   2     4104.92     4130.34    102.55 o 
  -4   5   2     3464.15     3291.28    128.37 o 
  -3   5   2      147.04      141.79     49.85 o 
  -2   5   2      145.33      154.97     32.50 o 
  -1   5   2       83.67       97.37     24.06 o 
   0   5   2      687.99      722.58     56.17 o 
   1   5   2       53.34       42.03     29.86 o 
   2   5   2      562.72      708.61     39.05 o 
   3   5   2        0.54        2.51     17.95 o 
   4   5   2     1330.86     1107.31     77.18 o 
   5   5   2      184.75      208.82     31.24 o 
   6   5   2       97.85       70.24      5.90 o 
   7   5   2      802.85      846.94     28.68 o 
   8   5   2      226.12      260.85     19.02 o 
   9   5   2      709.93      843.33     22.81 o 
  -8   6   2        2.85        1.24      8.15 o 
  -7   6   2       20.35       23.27      6.71 o 
  -6   6   2        2.26        0.92     15.26 o 
  -5   6   2       76.90       74.21     21.42 o 
  -4   6   2     1366.11     1309.00     73.74 o 
  -3   6   2       67.97       46.04     26.04 o 
  -2   6   2     1841.94     1911.09     77.06 o 
  -1   6   2      365.98      413.50     13.07 o 
   0   6   2       42.80       35.87     14.56 o 
   1   6   2      840.17      889.66     51.99 o 
   2   6   2       52.15       55.97     14.96 o 
   3   6   2      980.66      870.52     42.86 o 
   4   6   2     2558.71     2372.11     61.46 o 
   5   6   2      372.62      367.99     26.61 o 
   6   6   2      670.32      662.63     31.04 o 
   7   6   2       34.04       38.36     14.77 o 
   8   6   2        2.31       10.58      8.99 o 
  -8   7   2      134.08      180.54     20.06 o 
  -7   7   2      367.97      455.92     30.81 o 
  -6   7   2     2292.80     2458.14     70.42 o 
  -5   7   2      469.82      442.49     29.90 o 
  -4   7   2        6.26        8.46     15.21 o 
  -3   7   2      586.87      469.90     39.77 o 
  -2   7   2      903.19      871.24     48.41 o 
  -1   7   2      484.10      430.65     32.47 o 
   0   7   2       79.70       64.72     17.03 o 
   1   7   2      592.50      510.20     17.72 o 
   2   7   2       68.75       64.39      7.74 o 
   3   7   2      203.86      205.31     15.17 o 
   4   7   2      388.40      344.33     25.48 o 
   5   7   2       26.67       19.46     16.35 o 
   6   7   2      270.41      250.25     32.89 o 
   7   7   2      359.63      364.03     27.43 o 
   8   7   2      331.53      418.01     17.32 o 
  -7   8   2        2.56       19.64     13.84 o 
  -6   8   2      333.08      329.97     17.59 o 
  -5   8   2      142.86      150.37     23.99 o 
  -4   8   2        0.44        4.39     10.61 o 
  -3   8   2      823.80      719.17     43.33 o 
  -2   8   2      523.82      425.35     36.12 o 
  -1   8   2     1558.01     1301.89     51.43 o 
   0   8   2       12.08       16.91     12.17 o 
   1   8   2      137.67      150.99     14.57 o 
   2   8   2     1004.46      918.44     22.91 o 
   3   8   2     1415.97     1280.76    118.35 o 
   4   8   2       13.10        9.06     17.62 o 
   5   8   2       44.10       30.80     13.47 o 
   6   8   2       64.81       78.27     14.39 o 
   7   8   2      212.34      268.99     15.95 o 
  -6   9   2       33.71       29.29     13.05 o 
  -5   9   2        0.45        0.18      9.74 o 
  -4   9   2       56.62       71.53     11.35 o 
  -3   9   2      130.57      123.01     17.75 o 
  -2   9   2      127.42      119.65     20.10 o 
  -1   9   2      463.35      375.13     34.12 o 
   0   9   2        5.34        1.62      2.53 o 
   1   9   2     1787.01     1609.76     38.15 o 
   2   9   2      219.95      220.68     13.47 o 
   3   9   2      492.37      490.55     25.05 o 
   4   9   2       48.78       44.69     13.37 o 
   5   9   2      263.67      247.57     22.02 o 
   6   9   2        3.64       21.00     11.51 o 
  -5  10   2        2.01       17.30      9.45 o 
  -4  10   2       45.41       53.41     16.76 o 
  -3  10   2       27.05       31.59      9.08 o 
  -2  10   2       13.30        3.82      6.51 o 
  -1  10   2       58.67       55.77     12.80 o 
   0  10   2      521.52      500.32     20.42 o 
   1  10   2      189.00      163.88     13.43 o 
   2  10   2      400.12      384.31     15.79 o 
   3  10   2       36.30       38.51     10.69 o 
   4  10   2        8.07       23.48      9.86 o 
   5  10   2      219.23      210.18     14.52 o 
  -4  11   2      561.17      588.31     20.08 o 
  -3  11   2      205.41      190.61     12.95 o 
  -2  11   2      167.69      145.27     12.71 o 
  -1  11   2       90.31       94.42     11.45 o 
   0  11   2        1.15        4.95      5.03 o 
   1  11   2       13.96       13.19      2.62 o 
   2  11   2       12.74       25.24      9.76 o 
   3  11   2      193.95      183.99     13.73 o 
  -9   0   3       52.32       56.81     15.55 o 
  -7   0   3      359.32      344.26     37.33 o 
  -5   0   3       10.30       15.09     13.62 o 
  -3   0   3     4889.83     5284.77     76.10 o 
  -1   0   3       47.88       40.52     24.75 o 
   1   0   3      838.20     1033.25    142.83 o 
   3   0   3      220.93      203.71     32.97 o 
   5   0   3       25.08       49.44     46.82 o 
   7   0   3     3280.44     3068.26     74.91 o 
   9   0   3      121.90      132.85     22.88 o 
 -10   1   3      389.36      410.62     16.19 o 
  -9   1   3      419.36      418.32     21.92 o 
  -8   1   3       85.69       81.19     12.47 o 
  -7   1   3      214.60      231.56      7.07 o 
  -6   1   3     1065.07     1027.81     82.40 o 
  -5   1   3       25.83       20.55     17.41 o 
  -4   1   3       32.35       55.74      8.92 o 
  -3   1   3     2747.16     3000.67     53.55 o 
  -2   1   3    11341.31    12193.90    178.08 o 
  -1   1   3     7579.10     7881.43     94.84 o 
   0   1   3     1713.97     1846.06     60.53 o 
   1   1   3      823.77      786.53     19.78 o 
   2   1   3      136.89       95.07     21.24 o 
   3   1   3      375.80      417.59     55.23 o 
   4   1   3       87.11       60.22      6.26 o 
   5   1   3      595.81      633.19     49.13 o 
   6   1   3      165.04      137.31     33.41 o 
   7   1   3     3520.12     3268.60     51.38 o 
   8   1   3      284.95      264.16     19.25 o 
   9   1   3       16.97       19.65     12.59 o 
  10   1   3       59.53       70.62      6.32 o 
 -10   2   3      212.10      215.99     11.50 o 
  -9   2   3      169.21      169.74     10.83 o 
  -8   2   3      544.05      510.10     24.28 o 
  -7   2   3      127.66      189.17     14.57 o 
  -6   2   3     1644.14     1633.26     87.15 o 
  -5   2   3       34.12       48.91     31.80 o 
  -4   2   3      181.80      148.72     12.46 o 
  -3   2   3     5139.73     5443.79     82.56 o 
  -2   2   3     6395.52     6532.22    139.36 o 
  -1   2   3     6033.04     6613.06     68.89 o 
   0   2   3        0.46        8.89     12.75 o 
   1   2   3      807.53      869.38     34.58 o 
   2   2   3    10307.97    10476.56     68.92 o 
   3   2   3        6.95       11.95      6.33 o 
   4   2   3     2782.30     2563.52     96.81 o 
   5   2   3     2955.91     2723.52    120.70 o 
   6   2   3       22.86       25.39     17.29 o 
   7   2   3      350.16      312.95     20.06 o 
   8   2   3      372.37      357.06     12.94 o 
   9   2   3      657.80      635.11     18.38 o 
  10   2   3       83.84      100.42     10.76 o 
 -10   3   3        6.27        2.00      3.56 o 
  -9   3   3      118.65      128.75     17.01 o 
  -8   3   3        0.33        2.64      5.58 o 
  -7   3   3     4253.40     4111.65     49.79 o 
  -6   3   3      456.17      444.43     23.02 o 
  -5   3   3      263.92      238.33     64.21 o 
  -4   3   3       52.61       61.09     29.05 o 
  -3   3   3       15.23       31.88     11.04 o 
  -2   3   3      521.12      626.35     33.33 o 
  -1   3   3      645.57      608.79     51.62 o 
   0   3   3       44.80       63.59      8.63 o 
   1   3   3     1447.11     1633.51     39.50 o 
   2   3   3      539.18      550.95     19.57 o 
   3   3   3     1788.57     1676.06     31.15 o 
   4   3   3      196.81      245.69     31.77 o 
   5   3   3     1438.21     1370.92     80.82 o 
   6   3   3       31.86       24.42     10.01 o 
   7   3   3      217.50      200.16      7.70 o 
   8   3   3      133.99      112.61      6.40 o 
   9   3   3      284.87      297.73     12.05 o 
  10   3   3       19.68       23.34      6.60 o 
  -9   4   3       34.75       31.65     11.39 o 
  -8   4   3       79.86       94.57      7.26 o 
  -7   4   3       27.24       35.47     10.75 o 
  -6   4   3     2406.91     2456.67     93.92 o 
  -5   4   3      174.79      209.97     28.68 o 
  -4   4   3     2120.68     2053.26    137.38 o 
  -3   4   3     3717.48     3659.82    130.44 o 
  -2   4   3      243.97      231.88      6.62 o 
  -1   4   3      255.54      230.19     18.02 o 
   0   4   3      947.07     1104.36     61.23 o 
   1   4   3       36.28       33.30     10.58 o 
   2   4   3     6568.90     7220.66    223.28 o 
   3   4   3     3334.43     3126.72    115.13 o 
   4   4   3     3413.30     3065.59    155.57 o 
   5   4   3      525.00      503.27     51.97 o 
   6   4   3       10.31        9.63     18.35 o 
   7   4   3        0.69        3.09      6.04 o 
   8   4   3       79.24       84.83      6.00 o 
   9   4   3      822.39      882.62     42.54 o 
  -9   5   3      259.20      319.89     18.33 o 
  -8   5   3       77.18       81.11     15.39 o 
  -7   5   3       27.95       18.74     15.40 o 
  -6   5   3      362.96      369.09     39.28 o 
  -5   5   3      460.28      425.32     25.45 o 
  -4   5   3     1164.07     1177.02     86.65 o 
  -3   5   3      635.95      608.18     56.88 o 
  -2   5   3      725.04      754.05     23.72 o 
  -1   5   3     1385.37     1383.32     44.97 o 
   0   5   3      215.89      218.59     53.03 o 
   1   5   3      188.09      240.56     16.17 o 
   2   5   3     1000.87     1167.50     45.51 o 
   3   5   3      780.83      711.77     49.01 o 
   4   5   3      507.30      481.47     51.08 o 
   5   5   3      528.47      511.34     25.05 o 
   6   5   3       49.29       69.01     11.71 o 
   7   5   3      320.99      359.96     24.04 o 
   8   5   3      564.79      627.85     33.67 o 
   9   5   3       40.20       47.96      6.79 o 
  -8   6   3       10.61       10.24      9.41 o 
  -7   6   3        1.81        7.92      4.68 o 
  -6   6   3      242.33      266.22     15.46 o 
  -5   6   3       33.77       54.35     17.75 o 
  -4   6   3     1235.18     1195.06     35.80 o 
  -3   6   3      162.11      142.91     36.48 o 
  -2   6   3     2384.25     2336.65     64.82 o 
  -1   6   3     1979.79     2107.90     90.20 o 
   0   6   3      675.79      669.61     82.56 o 
   1   6   3       36.76       23.14     12.52 o 
   2   6   3        8.60        6.27     25.22 o 
   3   6   3      127.10      109.22     24.65 o 
   4   6   3       24.69       18.06      9.40 o 
   5   6   3      172.87      155.82     17.99 o 
   6   6   3      572.00      528.50     31.15 o 
   7   6   3     2384.18     2524.44     83.84 o 
   8   6   3      157.99      159.49     10.82 o 
  -8   7   3      139.99      211.24     19.50 o 
  -7   7   3       34.51       42.18     10.18 o 
  -6   7   3       94.28      106.61     20.25 o 
  -5   7   3      378.05      353.89     33.32 o 
  -4   7   3       39.02       63.11     10.23 o 
  -3   7   3     1049.21      894.04     46.69 o 
  -2   7   3      972.41      894.96     42.69 o 
  -1   7   3        8.95       10.24     20.12 o 
   0   7   3       41.27       62.18      8.82 o 
   1   7   3      287.10      225.94     14.23 o 
   2   7   3       93.55       91.87     19.13 o 
   3   7   3      176.80      158.12     23.40 o 
   4   7   3      223.88      248.44     15.34 o 
   5   7   3       11.31        7.55      9.22 o 
   6   7   3      198.22      211.51     28.51 o 
   7   7   3      417.08      449.52     27.76 o 
   8   7   3       16.29        2.67      4.10 o 
  -7   8   3      522.47      605.21     27.01 o 
  -6   8   3       11.22       12.91     10.71 o 
  -5   8   3        6.81        7.31      7.24 o 
  -4   8   3        0.03        0.01      8.08 o 
  -3   8   3      237.64      229.80     15.14 o 
  -2   8   3      819.69      731.24     40.37 o 
  -1   8   3      597.13      512.05     29.24 o 
   0   8   3      235.54      208.84     17.69 o 
   1   8   3     1579.62     1464.18     55.91 o 
   2   8   3     1993.09     1859.21     46.35 o 
   3   8   3      188.18      189.98     19.85 o 
   4   8   3      106.88       95.68     12.53 o 
   5   8   3      806.90      718.55     35.51 o 
   6   8   3      104.48      100.62     17.99 o 
   7   8   3       75.97       69.39      6.43 o 
  -6   9   3      405.52      445.19     14.26 o 
  -5   9   3       22.03       31.48     16.22 o 
  -4   9   3      368.48      357.76     30.62 o 
  -3   9   3       28.66       16.84      6.83 o 
  -2   9   3      285.99      233.87     24.82 o 
  -1   9   3        7.78       24.59      9.82 o 
   0   9   3       69.91       77.53     20.06 o 
   1   9   3      791.33      701.16     27.99 o 
   2   9   3       75.39       73.84     11.87 o 
   3   9   3      346.40      349.92     21.17 o 
   4   9   3       18.18       28.28     10.72 o 
   5   9   3        0.14        0.70     10.42 o 
   6   9   3       26.13       27.29      9.73 o 
  -5  10   3      211.83      272.08     17.63 o 
  -4  10   3       97.19      105.35     14.45 o 
  -3  10   3        7.02        8.76     13.36 o 
  -2  10   3       11.26        9.10     10.40 o 
  -1  10   3        9.77       10.34     10.90 o 
   0  10   3       62.35       71.89     14.65 o 
   1  10   3        2.08        1.63      7.72 o 
   2  10   3      528.80      481.44     19.69 o 
   3  10   3     1111.57     1112.63     28.29 o 
   4  10   3      201.96      199.06     19.56 o 
   5  10   3       91.46      129.21     15.00 o 
  -3  11   3       12.60       15.93      6.47 o 
  -2  11   3       65.43       62.53     13.88 o 
  -1  11   3      504.79      455.02     21.93 o 
   0  11   3       51.36       49.54     12.48 o 
   1  11   3        0.33        3.42      6.94 o 
   2  11   3       72.98       54.05      6.48 o 
   3  11   3      209.91      264.42     15.99 o 
 -10   0   4      123.34      123.58     13.77 o 
  -8   0   4      590.60      513.26     35.92 o 
  -6   0   4       63.47       64.53     45.16 o 
  -4   0   4      395.77      502.41     43.07 o 
  -2   0   4     2848.90     3235.41    131.45 o 
   0   0   4     6773.63     7171.23     31.13 o 
   2   0   4    13848.68    13412.67    258.75 o 
   4   0   4        2.69        3.50     24.22 o 
   6   0   4      249.03      236.92     22.54 o 
   8   0   4      849.39      800.80     55.56 o 
  10   0   4      974.60     1022.45     34.90 o 
 -10   1   4      381.59      397.76     18.98 o 
  -9   1   4       14.52       14.03      7.62 o 
  -8   1   4     1138.39     1016.86     24.44 o 
  -7   1   4      844.00      685.54     20.92 o 
  -6   1   4      755.28      878.22     77.90 o 
  -5   1   4        7.03       14.23     11.74 o 
  -4   1   4      412.31      429.67     52.87 o 
  -3   1   4     2326.76     2552.35     72.46 o 
  -2   1   4    14167.40    15225.99    318.39 o 
  -1   1   4     8975.67     9687.68     87.83 o 
   0   1   4     2999.49     3179.77     34.33 o 
   1   1   4        5.16        1.43     35.21 o 
   2   1   4     1545.72     1588.05     42.03 o 
   3   1   4       40.70       17.32     11.40 o 
   4   1   4     3707.21     3767.92     98.00 o 
   5   1   4      162.89      143.13     30.59 o 
   6   1   4      220.75      230.58      9.51 o 
   7   1   4        1.35        8.48      5.89 o 
   8   1   4      618.26      522.93     23.98 o 
   9   1   4      163.46      160.14     12.92 o 
  10   1   4       43.25       69.21      8.73 o 
 -10   2   4      225.54      277.74     15.66 o 
  -9   2   4      501.73      492.74     26.63 o 
  -8   2   4       17.73       21.76      5.82 o 
  -7   2   4       15.48       21.90      7.80 o 
  -6   2   4     1276.23     1290.54     28.26 o 
  -5   2   4       36.59       34.87     25.62 o 
  -4   2   4     1177.44     1193.41     77.00 o 
  -3   2   4     1359.20     1380.64     24.56 o 
  -2   2   4     2618.15     3055.36     76.20 o 
  -1   2   4    22869.62    22573.93    227.60 o 
   0   2   4     1602.88     1638.98     41.75 o 
   1   2   4       93.78       73.38      5.91 o 
   2   2   4      385.78      358.67      9.96 o 
   3   2   4     2095.61     2298.62     39.62 o 
   4   2   4     2454.42     2311.39     60.35 o 
   5   2   4      437.05      399.56     42.37 o 
   6   2   4      105.46       99.64      6.83 o 
   7   2   4     2487.33     2389.46     52.23 o 
   8   2   4      861.89      796.02     38.04 o 
   9   2   4        3.84        4.60      7.06 o 
  10   2   4       23.41       46.75     11.28 o 
 -10   3   4        0.03        6.56      5.92 o 
  -9   3   4        9.12        6.90      3.88 o 
  -8   3   4      654.16      638.79     22.57 o 
  -7   3   4        0.60        2.01      7.24 o 
  -6   3   4     4372.88     4349.34     52.96 o 
  -5   3   4      870.78      745.41     42.09 o 
  -4   3   4     4266.62     4460.37    171.46 o 
  -3   3   4      899.06     1077.60     44.74 o 
  -2   3   4      553.30      540.96     21.26 o 
  -1   3   4      120.38      118.73      6.06 o 
   0   3   4      405.08      438.28     19.30 o 
   1   3   4       19.57        8.44     15.95 o 
   2   3   4     5176.79     5539.63     78.83 o 
   3   3   4        2.53        5.18      7.37 o 
   4   3   4     1118.17     1144.24     56.93 o 
   5   3   4      173.34      231.51     16.73 o 
   6   3   4     6190.34     6047.90     73.81 o 
   7   3   4       44.48       45.24     17.62 o 
   8   3   4      837.63      872.45     29.32 o 
   9   3   4       74.47      112.74     11.84 o 
  10   3   4        2.25        0.40      2.73 o 
  -9   4   4      252.51      258.55     23.18 o 
  -8   4   4       69.23       72.12      9.88 o 
  -7   4   4       54.87       66.64     10.20 o 
  -6   4   4        1.31        7.59     11.09 o 
  -5   4   4        8.69       15.51     30.16 o 
  -4   4   4      311.21      209.80     31.39 o 
  -3   4   4     2713.27     2792.14    130.28 o 
  -2   4   4      133.17      102.14     14.98 o 
  -1   4   4     4168.74     4450.33    123.47 o 
   0   4   4      185.86      208.45     19.52 o 
   1   4   4       87.52       99.87      7.54 o 
   2   4   4     1941.30     2094.63     42.05 o 
   3   4   4       18.20       18.50     35.97 o 
   4   4   4     3493.23     3524.09    173.08 o 
   5   4   4     1255.91     1162.19     91.64 o 
   6   4   4      525.74      541.18     24.94 o 
   7   4   4      657.67      698.70     39.74 o 
   8   4   4       42.74       33.83      6.12 o 
   9   4   4        9.27        5.22      5.69 o 
  -9   5   4       40.48       78.61     13.97 o 
  -8   5   4      332.97      385.96     18.67 o 
  -7   5   4      827.79      810.13     24.09 o 
  -6   5   4       18.19       26.50     16.31 o 
  -5   5   4       91.06       94.96     22.21 o 
  -4   5   4      418.51      457.72     37.43 o 
  -3   5   4      671.66      564.40     43.64 o 
  -2   5   4      113.41      140.42     23.47 o 
  -1   5   4      452.61      483.62     40.62 o 
   0   5   4     3917.76     3814.17    207.08 o 
   1   5   4       30.75       23.08     23.86 o 
   2   5   4     1002.11     1063.64     90.37 o 
   3   5   4      171.73      169.09     22.89 o 
   4   5   4     1071.18     1063.39     56.97 o 
   5   5   4      146.10      141.79      7.13 o 
   6   5   4        0.48        1.26     10.77 o 
   7   5   4      313.93      320.33     39.62 o 
   8   5   4      443.17      505.38     25.03 o 
   9   5   4       23.38       40.70      3.86 o 
  -8   6   4      126.00       85.47      7.24 o 
  -7   6   4       19.41       24.00     13.44 o 
  -6   6   4      197.25      169.86     33.85 o 
  -5   6   4       51.75       42.08      8.18 o 
  -4   6   4        1.56        1.75      8.32 o 
  -3   6   4      390.80      458.93     46.73 o 
  -2   6   4     1533.37     1507.04     52.56 o 
  -1   6   4      237.88      237.22     10.91 o 
   0   6   4      905.67      980.34     68.50 o 
   1   6   4     1537.64     1515.30     73.15 o 
   2   6   4     3801.75     3461.52    131.43 o 
   3   6   4      247.01      250.21     26.00 o 
   4   6   4       60.15       66.90      4.90 o 
   5   6   4      527.21      519.05     29.85 o 
   6   6   4        7.76        5.39     10.09 o 
   7   6   4        8.54        7.93     13.10 o 
   8   6   4      371.83      326.59     13.08 o 
  -8   7   4      283.54      360.29     22.56 o 
  -7   7   4        3.10        0.63      6.97 o 
  -6   7   4      198.75      230.85     16.79 o 
  -5   7   4       69.78       63.80     14.15 o 
  -4   7   4      165.03      155.86     27.99 o 
  -3   7   4        3.04        4.24     15.92 o 
  -2   7   4     1491.66     1297.89     99.70 o 
  -1   7   4      136.86      121.21     19.54 o 
   0   7   4      134.80      118.82     25.37 o 
   1   7   4      184.38      194.60     24.22 o 
   2   7   4     1011.16     1001.13     21.82 o 
   3   7   4      363.44      332.40     33.07 o 
   4   7   4       39.97       45.92     11.70 o 
   5   7   4      153.19      146.63     23.32 o 
   6   7   4        0.28        0.29     10.26 o 
   7   7   4        2.64        7.76     10.25 o 
   8   7   4       60.73       49.31      5.88 o 
  -7   8   4       78.06       67.76      6.27 o 
  -6   8   4      831.72      918.12     32.36 o 
  -5   8   4       35.60       31.74      7.21 o 
  -4   8   4      279.18      276.71     25.12 o 
  -3   8   4     1120.49      987.86     47.08 o 
  -2   8   4      475.84      419.97     25.43 o 
  -1   8   4      473.91      379.45     33.55 o 
   0   8   4      563.84      543.38     14.91 o 
   1   8   4      441.32      374.80     35.67 o 
   2   8   4      114.70       91.99     24.20 o 
   3   8   4     1625.90     1520.67     65.99 o 
   4   8   4      172.04      143.20     15.31 o 
   5   8   4      910.19      854.08     44.02 o 
   6   8   4        3.47        0.41     10.43 o 
   7   8   4      390.34      396.04     14.90 o 
  -6   9   4      610.21      736.11     33.60 o 
  -5   9   4      220.27      230.94     22.67 o 
  -4   9   4      700.80      676.10     28.98 o 
  -3   9   4      126.95      108.89     17.71 o 
  -2   9   4       96.97       98.63     17.50 o 
  -1   9   4       79.14       64.89     15.71 o 
   0   9   4       38.20       41.28     11.86 o 
   1   9   4        0.33        9.01      4.01 o 
   2   9   4      550.46      509.87     22.38 o 
   3   9   4      157.21      142.47     13.33 o 
   4   9   4      543.59      482.56     26.20 o 
   5   9   4      150.87      169.75     18.53 o 
   6   9   4      193.72      243.60     20.61 o 
  -5  10   4        0.29        2.18      4.46 o 
  -4  10   4      472.27      550.01     26.60 o 
  -3  10   4       47.62       42.39     11.50 o 
  -2  10   4      579.40      574.08     39.23 o 
  -1  10   4      275.80      268.28     27.22 o 
   0  10   4      121.32      121.32     12.10 o 
   1  10   4      111.56      110.24      9.61 o 
   2  10   4      142.46      129.44     14.68 o 
   3  10   4       28.67       37.85      7.25 o 
   4  10   4       14.47       20.81     10.37 o 
   5  10   4      140.28      171.67     14.58 o 
  -3  11   4        0.97        5.13      8.15 o 
  -2  11   4        0.07        2.79      8.57 o 
  -1  11   4       38.35       32.70      9.30 o 
   0  11   4     1644.44     1785.47     49.34 o 
   1  11   4       42.78       49.88     12.10 o 
   2  11   4      139.51      127.01      8.63 o 
  -9   0   5      383.17      358.70     26.10 o 
  -7   0   5      105.65       78.83     20.54 o 
  -5   0   5      230.79      193.01     60.07 o 
  -3   0   5     1227.28     1196.08     91.85 o 
  -1   0   5      109.27       74.13     30.69 o 
   1   0   5     3164.00     3796.70    184.95 o 
   3   0   5     7621.36     7702.78    110.12 o 
   5   0   5     2672.27     2469.21    146.57 o 
   7   0   5      417.73      365.10     26.11 o 
   9   0   5       66.47       76.17      9.69 o 
 -10   1   5      300.48      300.62     13.14 o 
  -9   1   5        3.79        0.31      6.81 o 
  -8   1   5     2973.92     2752.95     44.90 o 
  -7   1   5      930.84      840.96     35.00 o 
  -6   1   5      947.48      933.47     70.46 o 
  -5   1   5     2888.35     2984.01     72.55 o 
  -4   1   5      176.69      195.92     17.51 o 
  -3   1   5        0.43       20.47     29.65 o 
  -2   1   5      864.69     1167.16     53.98 o 
  -1   1   5     6224.01     6461.36    150.92 o 
   0   1   5     4774.27     5073.52     83.73 o 
   1   1   5     1750.11     1960.72     56.29 o 
   2   1   5     1661.83     1565.33     34.90 o 
   3   1   5     6778.53     6815.37     80.20 o 
   4   1   5     1227.26     1184.85     46.92 o 
   5   1   5     1639.05     1582.54     63.90 o 
   6   1   5     1779.60     1644.75     37.01 o 
   7   1   5      176.41      170.26     29.12 o 
   8   1   5      612.90      525.62     27.02 o 
   9   1   5       14.41       13.42      9.25 o 
  10   1   5       71.55       70.47      5.37 o 
 -10   2   5       28.56       21.29      6.89 o 
  -9   2   5       11.11        9.42      6.09 o 
  -8   2   5       13.13       10.28     12.95 o 
  -7   2   5      346.81      312.73     19.18 o 
  -6   2   5      621.61      642.02     27.67 o 
  -5   2   5       38.76       54.02     46.46 o 
  -4   2   5      342.44      483.25     27.44 o 
  -3   2   5     1617.11     1774.80     40.34 o 
  -2   2   5      776.85      842.35     41.01 o 
  -1   2   5       35.41       36.20     22.12 o 
   0   2   5      731.31      711.69     10.23 o 
   1   2   5      541.30      548.43     13.92 o 
   2   2   5     4260.95     4160.76     52.18 o 
   3   2   5     2319.40     2494.40     44.45 o 
   4   2   5      104.30       78.54      7.77 o 
   5   2   5        1.14        6.84      8.25 o 
   6   2   5     2182.65     2355.64     32.28 o 
   7   2   5      232.25      240.73     13.10 o 
   8   2   5       13.95        1.11      5.73 o 
   9   2   5      557.46      554.93     15.83 o 
  10   2   5       59.22       45.09      4.82 o 
 -10   3   5        9.17       18.59      5.24 o 
  -9   3   5      119.78      114.69     10.55 o 
  -8   3   5        0.60        1.37      7.96 o 
  -7   3   5      291.75      316.60     18.21 o 
  -6   3   5       81.47       84.61     17.71 o 
  -5   3   5       72.26       66.24     10.99 o 
  -4   3   5     1031.02     1153.15     73.55 o 
  -3   3   5    25307.02    26459.30    362.61 o 
  -2   3   5       24.50       12.50     29.82 o 
  -1   3   5       20.35       28.81     30.89 o 
   0   3   5       18.26       15.20      5.69 o 
   1   3   5     6541.71     7080.84    155.58 o 
   2   3   5      267.83      246.74     32.94 o 
   3   3   5        0.54        1.12     14.88 o 
   4   3   5      269.18      327.23     35.38 o 
   5   3   5     1581.37     1559.61     78.32 o 
   6   3   5       10.83       11.18     12.74 o 
   7   3   5      522.02      462.05     23.23 o 
   8   3   5        4.81        3.46      5.98 o 
   9   3   5      751.63      805.16     43.67 o 
  -9   4   5      323.42      322.34     21.45 o 
  -8   4   5       21.76       26.55     12.02 o 
  -7   4   5      406.12      397.01     28.48 o 
  -6   4   5     1137.18     1030.13     39.84 o 
  -5   4   5       41.21       51.72     16.23 o 
  -4   4   5       19.76       14.80     54.09 o 
  -3   4   5     7801.27     8178.28    215.87 o 
  -2   4   5     1528.81     1724.40    110.11 o 
  -1   4   5       62.11       72.17     11.97 o 
   0   4   5       43.05       86.76     19.48 o 
   1   4   5     4208.51     4779.29     78.91 o 
   2   4   5     3745.09     3935.52    107.28 o 
   3   4   5      363.80      345.15     26.84 o 
   4   4   5       13.20        5.95     46.92 o 
   5   4   5      210.32      213.49     13.50 o 
   6   4   5     1641.83     1645.61     45.80 o 
   7   4   5      766.80      802.68     27.75 o 
   8   4   5       97.17      121.25      8.61 o 
   9   4   5        1.23        0.49      4.14 o 
  -9   5   5      363.82      437.72     22.09 o 
  -8   5   5      768.89      779.47     41.69 o 
  -7   5   5        0.06        3.97      7.83 o 
  -6   5   5      212.60      204.07     29.39 o 
  -5   5   5     1417.29     1411.48     56.89 o 
  -4   5   5       86.82      122.89     22.54 o 
  -3   5   5       17.22       10.68     21.61 o 
  -2   5   5      189.96      179.42     39.60 o 
  -1   5   5     4428.18     4821.87    229.12 o 
   0   5   5       30.58       22.77     12.95 o 
   1   5   5      732.12      824.34     59.67 o 
   2   5   5       84.19      101.04     32.57 o 
   3   5   5     4036.85     4094.09    140.58 o 
   4   5   5      773.02      777.66     36.06 o 
   5   5   5       11.81       11.18      8.48 o 
   6   5   5      280.93      316.99     20.87 o 
   7   5   5      563.70      541.63     20.41 o 
   8   5   5       16.36       15.32      6.06 o 
   9   5   5        7.73        1.42      5.25 o 
  -8   6   5       40.30       30.88     15.71 o 
  -7   6   5      190.71      224.08     15.65 o 
  -6   6   5       15.70       17.33     10.58 o 
  -5   6   5      555.38      552.96     23.46 o 
  -4   6   5      818.49      811.25     30.69 o 
  -3   6   5      111.23      126.06     15.74 o 
  -2   6   5       50.84       59.54     18.14 o 
  -1   6   5      284.29      263.63     58.55 o 
   0   6   5       29.69       12.01     41.75 o 
   1   6   5     1969.76     1954.71     97.71 o 
   2   6   5     1261.27     1196.83     92.96 o 
   3   6   5     1137.12      968.38     34.72 o 
   4   6   5       82.66       70.96     19.36 o 
   5   6   5      433.67      440.67     20.98 o 
   6   6   5      185.85      169.25     24.76 o 
   7   6   5        0.58        2.62     12.54 o 
   8   6   5       46.78       63.49     11.79 o 
  -7   7   5     1186.30     1347.61     22.51 o 
  -6   7   5      372.00      407.85     13.19 o 
  -5   7   5       56.84       55.89      8.19 o 
  -4   7   5        7.52        3.64      4.33 o 
  -3   7   5       63.10       28.21     10.51 o 
  -2   7   5      495.64      440.66     37.62 o 
  -1   7   5      351.48      314.69     15.22 o 
   0   7   5     1519.24     1513.97     53.47 o 
   1   7   5     2821.25     2716.77     43.15 o 
   2   7   5      383.61      338.29     14.06 o 
   3   7   5      294.47      252.25     29.46 o 
   4   7   5       97.15      102.27     13.19 o 
   5   7   5      824.25      841.15     58.23 o 
   6   7   5      130.45      131.74     16.52 o 
   7   7   5       79.74      114.54     13.48 o 
   8   7   5      458.75      487.37     14.37 o 
  -7   8   5       26.61       11.78      2.68 o 
  -6   8   5        9.00       24.76      7.02 o 
  -5   8   5      183.67      200.46     12.47 o 
  -4   8   5       10.72        7.29     13.05 o 
  -3   8   5      212.30      179.73     27.98 o 
  -2   8   5      164.29      145.92     19.19 o 
  -1   8   5      100.72      106.54     15.01 o 
   0   8   5      170.66      142.95     24.46 o 
   1   8   5       34.82       25.25     10.81 o 
   2   8   5      501.39      460.64     24.27 o 
   3   8   5      164.57      136.75     21.19 o 
   4   8   5       99.90       99.15     10.33 o 
   5   8   5       26.53       50.53     14.50 o 
   6   8   5      342.35      330.83     25.05 o 
   7   8   5      110.22      133.15     10.01 o 
  -6   9   5      114.13      150.15      8.11 o 
  -5   9   5       67.30       73.20     13.91 o 
  -4   9   5      303.82      384.37     32.03 o 
  -3   9   5     1687.63     1797.27     70.17 o 
  -2   9   5      989.12     1053.82     51.15 o 
  -1   9   5      469.22      410.47     30.64 o 
   0   9   5       56.87       53.55     18.00 o 
   1   9   5      160.17      150.55     12.05 o 
   2   9   5      338.29      324.55     16.07 o 
   3   9   5        1.30        2.73      6.92 o 
   4   9   5        7.07        6.26      5.64 o 
   5   9   5      606.13      629.15     30.32 o 
   6   9   5      137.77      145.53     12.38 o 
  -5  10   5       35.70       32.32      5.03 o 
  -4  10   5       64.36       70.64     11.53 o 
  -3  10   5      283.97      326.43     29.24 o 
  -2  10   5       89.13       94.54     19.28 o 
  -1  10   5       88.60       97.33     15.58 o 
   0  10   5       24.81       41.40     11.81 o 
   1  10   5      229.09      231.77     27.98 o 
   2  10   5      312.49      298.42     16.23 o 
   3  10   5       97.46       89.63      9.40 o 
   4  10   5       14.44       22.65      8.36 o 
   5  10   5        0.32        2.29      5.00 o 
  -3  11   5       87.61      113.63      7.55 o 
  -2  11   5       91.57      100.03      9.82 o 
  -1  11   5      101.30       87.33      9.23 o 
   0  11   5      102.72      103.65     12.10 o 
   1  11   5      310.65      251.12     16.99 o 
   2  11   5       23.82        6.02      5.40 o 
 -10   0   6       26.85       13.00      7.36 o 
  -8   0   6      905.97      826.41     47.61 o 
  -6   0   6      384.18      394.82     33.52 o 
  -4   0   6     4021.61     4119.55    110.71 o 
  -2   0   6     4500.22     4813.35     72.39 o 
   0   0   6        6.44       17.47     30.08 o 
   2   0   6     2030.89     2380.84    187.08 o 
   4   0   6     2416.27     2681.44    104.57 o 
   6   0   6     2742.45     2630.06    103.29 o 
   8   0   6        4.32        5.12     16.20 o 
  10   0   6       78.88       96.17     12.41 o 
 -10   1   6      130.61      149.29     10.49 o 
  -9   1   6       66.24       74.93     11.55 o 
  -8   1   6      425.91      395.06     41.86 o 
  -7   1   6       56.26       39.59      8.35 o 
  -6   1   6     2556.02     2568.68     31.41 o 
  -5   1   6     2547.92     2642.10    107.76 o 
  -4   1   6     3297.11     3639.14    104.58 o 
  -3   1   6     3361.93     3548.53    147.44 o 
  -2   1   6        6.27        2.61     15.48 o 
  -1   1   6      891.77     1003.11     69.25 o 
   0   1   6      936.19     1002.13      8.44 o 
   1   1   6      427.26      527.17     60.62 o 
   2   1   6     4384.56     4592.27     85.86 o 
   3   1   6       42.15       14.25     22.28 o 
   4   1   6      606.61      621.43     59.16 o 
   5   1   6      176.56      129.24     30.54 o 
   6   1   6      266.97      206.23     17.65 o 
   7   1   6       11.05       24.53      7.49 o 
   8   1   6       45.24       50.75     22.50 o 
   9   1   6      333.05      344.57     18.44 o 
  10   1   6        0.01        8.12      4.91 o 
 -10   2   6      639.08      689.49     29.56 o 
  -9   2   6       89.07      103.19     11.61 o 
  -8   2   6      126.68       83.65     21.08 o 
  -7   2   6      103.20      109.99     18.66 o 
  -6   2   6      109.84      103.23      3.68 o 
  -5   2   6      105.81      120.51     16.62 o 
  -4   2   6      203.03      292.09     26.34 o 
  -3   2   6       14.04        8.37     18.38 o 
  -2   2   6      837.93      977.36     49.12 o 
  -1   2   6      423.37      448.14     37.27 o 
   0   2   6      489.65      554.54     23.72 o 
   1   2   6    13429.86    13665.61    180.81 o 
   2   2   6      124.18      142.81     18.64 o 
   3   2   6      677.92      772.83     38.08 o 
   4   2   6     1175.79     1073.75     48.98 o 
   5   2   6      439.25      406.81     31.96 o 
   6   2   6      119.02      105.54     13.12 o 
   7   2   6      902.43      894.66     37.77 o 
   8   2   6        2.23        2.24      7.31 o 
   9   2   6      498.01      464.54     15.96 o 
  10   2   6        0.28        5.56      6.42 o 
 -10   3   6       75.19       50.25      5.39 o 
  -9   3   6       21.10       38.29      6.91 o 
  -8   3   6     3386.99     3250.61     83.31 o 
  -7   3   6       54.80       53.95      9.22 o 
  -6   3   6      258.12      282.38     16.84 o 
  -5   3   6      343.01      357.92     82.71 o 
  -4   3   6      298.53      287.30     69.32 o 
  -3   3   6       76.60      132.88     16.09 o 
  -2   3   6     4492.33     5081.99    142.32 o 
  -1   3   6      301.29      389.06     62.76 o 
   0   3   6     6980.55     7525.52     90.76 o 
   1   3   6      902.79     1038.93     30.86 o 
   2   3   6       21.79        9.33     10.61 o 
   3   3   6     1265.87     1335.55     52.05 o 
   4   3   6     1092.22      949.94     67.45 o 
   5   3   6      192.77      209.58     41.76 o 
   6   3   6      697.87      678.48     24.87 o 
   7   3   6      211.13      198.49     13.74 o 
   8   3   6      587.82      615.96     30.88 o 
   9   3   6       23.20       41.18     10.36 o 
  -9   4   6        3.50       12.80      6.13 o 
  -8   4   6      288.19      247.77     18.31 o 
  -7   4   6       74.85       72.27      9.62 o 
  -6   4   6     1176.36     1196.63     35.41 o 
  -5   4   6     1365.61     1276.48     32.47 o 
  -4   4   6       42.56       15.31     14.68 o 
  -3   4   6        7.54        1.42     28.24 o 
  -2   4   6      725.07      705.81     61.88 o 
  -1   4   6     1320.82     1489.65     85.01 o 
   0   4   6     1552.94     1626.63     59.28 o 
   1   4   6     2183.30     2214.92     72.82 o 
   2   4   6     2678.58     3018.06     75.58 o 
   3   4   6     1362.11     1442.84     32.97 o 
   4   4   6       41.09       54.73     26.18 o 
   5   4   6       65.69       84.77     17.57 o 
   6   4   6      232.63      210.41     15.06 o 
   7   4   6       13.88       17.74     14.19 o 
   8   4   6       58.40       58.45      9.55 o 
   9   4   6      373.51      347.07     17.28 o 
  -9   5   6      225.83      259.13     13.49 o 
  -8   5   6      292.91      310.67     18.63 o 
  -7   5   6      324.51      321.35     20.89 o 
  -6   5   6     1703.81     1810.90     42.79 o 
  -5   5   6     3062.48     2924.73     91.27 o 
  -4   5   6      474.30      518.75     20.96 o 
  -3   5   6      971.33      886.65     73.23 o 
  -2   5   6     2358.67     2318.18    117.87 o 
  -1   5   6      245.25      252.88     42.63 o 
   0   5   6      210.78      278.12     48.69 o 
   1   5   6       65.85       63.74     39.26 o 
   2   5   6     1678.56     1748.99     87.38 o 
   3   5   6       68.69       79.72     25.92 o 
   4   5   6      436.22      465.28     22.93 o 
   5   5   6      213.96      224.14      9.83 o 
   6   5   6      929.95      836.23     43.24 o 
   7   5   6       38.63       48.92      9.15 o 
   8   5   6       69.72       77.71     11.80 o 
   9   5   6      226.42      154.84      8.53 o 
  -8   6   6      202.96      211.72     10.02 o 
  -7   6   6      956.30     1012.36     29.33 o 
  -6   6   6       41.93       50.08     14.22 o 
  -5   6   6      103.56      121.74     14.58 o 
  -4   6   6     4237.81     4294.80     89.86 o 
  -3   6   6        2.19        9.76      7.29 o 
  -2   6   6     1261.31     1396.19     99.83 o 
  -1   6   6       13.05        9.07     34.88 o 
   0   6   6      366.58      441.99     60.49 o 
   1   6   6      165.25      193.09     56.28 o 
   2   6   6      437.57      425.79     30.39 o 
   3   6   6       30.78       11.91     13.87 o 
   4   6   6     1014.63      861.91     39.84 o 
   5   6   6       18.46       19.71      5.72 o 
   6   6   6     1655.69     1677.17     43.70 o 
   7   6   6      532.53      596.38     38.63 o 
   8   6   6       28.32       22.16      2.59 o 
  -7   7   6        0.11       49.41      8.95 o 
  -6   7   6      337.15      374.34     23.99 o 
  -5   7   6      622.37      623.03     29.43 o 
  -4   7   6     2576.75     2517.08     47.35 o 
  -3   7   6      297.46      296.36     18.81 o 
  -2   7   6       18.41       22.32      6.94 o 
  -1   7   6       46.10       48.72     22.42 o 
   0   7   6      674.47      710.70     65.09 o 
   1   7   6      108.97      126.53     21.81 o 
   2   7   6      794.00      718.69     25.63 o 
   3   7   6      386.61      328.54     69.51 o 
   4   7   6     1147.42      956.68     42.37 o 
   5   7   6       35.08       33.31      7.68 o 
   6   7   6      400.49      430.35     22.11 o 
   7   7   6       31.56       39.40      9.78 o 
   8   7   6      267.35      289.44     16.09 o 
  -7   8   6       60.04       86.76      9.73 o 
  -6   8   6      109.27      127.59     10.79 o 
  -5   8   6       51.08       41.23      8.35 o 
  -4   8   6        5.35       12.85      8.39 o 
  -3   8   6      714.28      635.14     38.93 o 
  -2   8   6      366.45      341.73     19.62 o 
  -1   8   6        0.06        0.10     10.14 o 
   0   8   6       58.64       72.87     12.06 o 
   1   8   6     1558.30     1497.53    100.98 o 
   2   8   6      139.06      126.74     27.55 o 
   3   8   6       48.64       41.31      5.80 o 
   4   8   6      633.66      595.30     23.63 o 
   5   8   6     1222.13     1203.69     41.80 o 
   6   8   6        0.51        0.92      8.85 o 
   7   8   6      236.05      284.50     12.01 o 
  -6   9   6       61.39       94.88     11.91 o 
  -5   9   6        0.23        3.29      6.72 o 
  -4   9   6        0.86        0.21      8.91 o 
  -3   9   6       11.23       11.18     11.27 o 
  -2   9   6      183.11      169.19     17.63 o 
  -1   9   6       72.06       80.26     16.23 o 
   0   9   6     2685.24     2579.54     81.50 o 
   1   9   6      582.70      589.35     59.59 o 
   2   9   6      185.31      176.51     18.13 o 
   3   9   6      303.52      262.56     18.22 o 
   4   9   6        5.40       12.28      7.13 o 
   5   9   6      303.83      299.33     12.85 o 
   6   9   6        0.07        2.04      3.76 o 
  -5  10   6      361.61      380.95     16.72 o 
  -4  10   6       17.49       12.84      5.58 o 
  -3  10   6       53.65       35.61     12.93 o 
  -2  10   6       32.91       60.67      8.39 o 
  -1  10   6        1.14        1.26      9.52 o 
   0  10   6      896.67      930.46     45.14 o 
   1  10   6      159.97      149.16     18.20 o 
   2  10   6      706.63      639.70     26.60 o 
   3  10   6      135.46      129.52      9.85 o 
   4  10   6        6.41        7.52      5.24 o 
  -2  11   6      738.36      754.84     28.49 o 
  -1  11   6      349.74      356.15     19.85 o 
   0  11   6       18.93       24.10      6.77 o 
   1  11   6        2.56        2.26      5.80 o 
   2  11   6      104.69      109.41      9.32 o 
  -9   0   7      463.69      431.51     27.48 o 
  -7   0   7     1201.75     1099.16     51.51 o 
  -5   0   7     2216.47     2362.27    135.70 o 
  -3   0   7       64.08       65.44     13.04 o 
  -1   0   7     7735.29     7659.36    104.15 o 
   1   0   7     7920.83     8059.55     79.84 o 
   3   0   7     2113.62     2240.66    170.93 o 
   5   0   7     2603.44     2461.22     95.14 o 
   7   0   7     1469.89     1302.93     49.35 o 
   9   0   7     1076.62     1041.12     33.16 o 
 -10   1   7      336.06      330.43     26.90 o 
  -9   1   7      390.91      407.62     18.46 o 
  -8   1   7      971.76     1020.49     32.74 o 
  -7   1   7        2.15        2.95     19.28 o 
  -6   1   7      407.75      409.01     17.01 o 
  -5   1   7       18.03       14.35     18.58 o 
  -4   1   7     4184.85     4847.83    139.00 o 
  -3   1   7     1379.93     1375.27     36.69 o 
  -2   1   7      298.89      511.14    114.77 o 
  -1   1   7     1701.96     1752.43     80.10 o 
   0   1   7      205.02      173.23     13.76 o 
   1   1   7       31.21       48.67     15.36 o 
   2   1   7     2247.90     2351.52     53.62 o 
   3   1   7      525.73      523.11     30.74 o 
   4   1   7       27.45       26.70      8.30 o 
   5   1   7       41.59       32.66     10.79 o 
   6   1   7      887.47      787.15     20.38 o 
   7   1   7      916.55      801.64     39.94 o 
   8   1   7       70.36       76.93     12.56 o 
   9   1   7      550.02      577.29     20.98 o 
  10   1   7      730.57      676.33     22.15 o 
 -10   2   7      267.42      224.67     14.45 o 
  -9   2   7       83.41       75.56      5.93 o 
  -8   2   7     1800.20     1843.84     78.34 o 
  -7   2   7     1347.40     1291.00     42.38 o 
  -6   2   7       49.48       34.49     18.32 o 
  -5   2   7       12.98        7.28     43.94 o 
  -4   2   7     1991.84     1973.34    111.42 o 
  -3   2   7      489.24      586.68     31.68 o 
  -2   2   7      187.72      153.85      5.62 o 
  -1   2   7      453.54      411.45     59.20 o 
   0   2   7      630.87      687.92     47.20 o 
   1   2   7     1140.43     1151.86     37.62 o 
   2   2   7     1225.49     1361.99     36.24 o 
   3   2   7      218.85      287.39     33.50 o 
   4   2   7     3828.22     3577.47    150.07 o 
   5   2   7       44.36       27.87      5.97 o 
   6   2   7     1931.40     1868.18     48.29 o 
   7   2   7       87.52       94.53     15.49 o 
   8   2   7      169.47      155.62     11.74 o 
   9   2   7      492.94      627.85     27.26 o 
 -10   3   7       62.34       55.01      7.48 o 
  -9   3   7      576.73      624.47     32.13 o 
  -8   3   7       25.44       29.22     16.63 o 
  -7   3   7     1216.67     1193.10     37.91 o 
  -6   3   7      420.66      394.42     11.48 o 
  -5   3   7     1785.48     1780.87     40.38 o 
  -4   3   7     1029.31      975.45    101.54 o 
  -3   3   7      566.96      601.08     78.74 o 
  -2   3   7      476.51      676.78     34.27 o 
  -1   3   7       48.99       52.35     44.82 o 
   0   3   7      295.43      331.46     25.66 o 
   1   3   7     3334.32     3518.89     87.37 o 
   2   3   7      190.09      167.49     32.47 o 
   3   3   7       76.86      109.67      8.88 o 
   4   3   7       10.34       23.45     21.42 o 
   5   3   7       67.41      100.65      6.55 o 
   6   3   7      335.99      320.25     10.69 o 
   7   3   7       11.21       23.96     14.38 o 
   8   3   7        9.23       17.24     13.57 o 
   9   3   7        1.92        0.50      5.96 o 
  -9   4   7      318.64      310.81     14.02 o 
  -8   4   7      173.30      180.32     23.16 o 
  -7   4   7      142.88      153.79     15.06 o 
  -6   4   7     1004.29     1029.63     27.38 o 
  -5   4   7     1586.33     1721.99     50.32 o 
  -4   4   7     1526.87     1514.83     61.51 o 
  -3   4   7      387.61      467.56     49.36 o 
  -2   4   7     1986.90     1974.82    115.92 o 
  -1   4   7      174.52      171.65     35.14 o 
   0   4   7      505.75      332.86     14.02 o 
   1   4   7     1922.46     2142.17     67.23 o 
   2   4   7       89.73       88.45      8.76 o 
   3   4   7      378.13      389.38     29.84 o 
   4   4   7     3707.84     3561.36    154.87 o 
   5   4   7     1394.29     1362.75     47.99 o 
   6   4   7     1691.37     1626.16     43.65 o 
   7   4   7       81.34       88.95     11.85 o 
   8   4   7       10.38       20.79     17.82 o 
   9   4   7      180.73      218.00     22.26 o 
  -9   5   7       83.88      101.41     11.91 o 
  -8   5   7      651.57      753.19     35.08 o 
  -7   5   7       33.64       27.54      7.04 o 
  -6   5   7      120.97      135.11     22.10 o 
  -5   5   7      573.34      618.77     61.92 o 
  -4   5   7     3086.61     3047.79     70.06 o 
  -3   5   7      525.90      562.61     76.58 o 
  -2   5   7      266.64      280.29     33.45 o 
  -1   5   7      543.79      612.12     37.14 o 
   0   5   7     1288.65     1304.25     52.48 o 
   1   5   7       68.84       33.71     17.05 o 
   2   5   7       76.56       76.69     16.77 o 
   3   5   7      609.17      579.39     31.30 o 
   4   5   7      302.06      294.73     25.30 o 
   5   5   7       13.48       13.02     12.15 o 
   6   5   7        3.33        3.17      8.65 o 
   7   5   7      618.99      606.65     24.02 o 
   8   5   7      320.27      303.98     11.20 o 
  -8   6   7       84.08       53.39      6.43 o 
  -7   6   7       92.39       80.81      5.56 o 
  -6   6   7       13.55       23.88     10.56 o 
  -5   6   7      306.64      313.28     18.17 o 
  -4   6   7        2.34       28.94      6.95 o 
  -3   6   7       35.52       49.31      5.67 o 
  -2   6   7      317.59      310.33     13.88 o 
  -1   6   7     1255.37     1088.88     98.54 o 
   0   6   7     2235.43     2292.33     87.66 o 
   1   6   7     2412.80     2498.63     62.21 o 
   2   6   7     1497.90     1385.08     36.26 o 
   3   6   7      236.67      270.76     18.87 o 
   4   6   7      118.36      151.39     56.18 o 
   5   6   7      265.57      242.91     23.76 o 
   6   6   7        0.03        0.95      5.54 o 
   7   6   7      175.37      194.44     12.54 o 
   8   6   7       25.38       26.97      6.99 o 
  -7   7   7      137.66      144.45      8.54 o 
  -6   7   7      162.15      157.81      7.71 o 
  -5   7   7       21.51       12.81      7.29 o 
  -4   7   7      431.18      458.92     28.07 o 
  -3   7   7     1319.52     1261.82     59.26 o 
  -2   7   7      462.41      446.37     22.92 o 
  -1   7   7     1223.99     1135.04     45.38 o 
   0   7   7       46.55       57.19     13.64 o 
   1   7   7       25.61       27.07     10.95 o 
   2   7   7      496.23      517.67     12.36 o 
   3   7   7      212.85      196.99     23.71 o 
   4   7   7        9.46        5.44     10.00 o 
   5   7   7      491.95      441.78     33.80 o 
   6   7   7       12.04        5.48      4.86 o 
   7   7   7      208.36      198.74     10.34 o 
  -6   8   7       10.70        0.30      6.67 o 
  -5   8   7        0.18        0.18     11.13 o 
  -4   8   7        1.04        1.63      9.25 o 
  -3   8   7      127.73      113.73     19.70 o 
  -2   8   7        5.36        0.60      8.58 o 
  -1   8   7      101.12       91.86     10.00 o 
   0   8   7      306.76      272.92     22.53 o 
   1   8   7      598.64      538.84     22.13 o 
   2   8   7      349.00      355.11     20.70 o 
   3   8   7       68.17       72.45     21.35 o 
   4   8   7        7.44        9.65      9.28 o 
   5   8   7      144.56      154.49     14.32 o 
   6   8   7      127.02      124.15      9.06 o 
   7   8   7      156.80      175.25     11.55 o 
  -6   9   7       17.58       24.64      7.14 o 
  -5   9   7      187.80      208.45     10.86 o 
  -4   9   7      339.89      352.79     21.74 o 
  -3   9   7       23.62       26.13     18.53 o 
  -2   9   7        3.36        2.76      7.82 o 
  -1   9   7       86.47       75.80     17.87 o 
   0   9   7       77.82       85.52     17.49 o 
   1   9   7      514.42      465.86     31.18 o 
   2   9   7       68.25       50.81      6.43 o 
   3   9   7      242.22      224.29     17.47 o 
   4   9   7      524.96      501.43     19.89 o 
   5   9   7        1.31        6.68      5.46 o 
  -4  10   7      235.77      238.31     12.88 o 
  -3  10   7       85.28      110.50     12.84 o 
  -2  10   7      641.90      688.13     31.56 o 
  -1  10   7      209.11      228.18     25.64 o 
   0  10   7       84.35       96.40     16.72 o 
   1  10   7       35.31       37.41      9.73 o 
   2  10   7       12.31       13.21      6.64 o 
   3  10   7      271.95      231.06     10.20 o 
  -2  11   7        3.58        7.28      6.65 o 
  -1  11   7      243.53      255.02     15.70 o 
   0  11   7       96.61       83.84     10.39 o 
   1  11   7        6.71        9.67      6.72 o 
 -10   0   8     2085.14     1939.20     36.85 o 
  -8   0   8        4.01        3.69      5.17 o 
  -6   0   8      873.99      873.70     39.40 o 
  -4   0   8       34.56       56.99     47.20 o 
  -2   0   8     1720.06     1763.50    108.76 o 
   0   0   8     6611.89     6941.64    156.15 o 
   2   0   8     8819.86     9380.33     90.83 o 
   4   0   8     1176.40     1225.63    114.10 o 
   6   0   8     3622.72     3177.37     91.17 o 
   8   0   8      959.26      971.81     40.18 o 
 -10   1   8       10.31       16.41      4.46 o 
  -9   1   8     1584.87     1565.93     32.90 o 
  -8   1   8       18.53       20.27     11.09 o 
  -7   1   8      785.85      837.41     50.32 o 
  -6   1   8      768.82      804.10     17.01 o 
  -5   1   8      166.48      162.74     36.71 o 
  -4   1   8      642.78      682.45     50.87 o 
  -3   1   8       10.27       45.01      9.43 o 
  -2   1   8      545.71      592.84     56.12 o 
  -1   1   8     2683.22     2816.72     81.71 o 
   0   1   8      163.80      151.43      6.04 o 
   1   1   8      982.26     1057.62     62.00 o 
   2   1   8       35.90       28.00      6.59 o 
   3   1   8       90.24       68.41     25.41 o 
   4   1   8       73.73       61.84     36.98 o 
   5   1   8     2630.34     2531.60     44.44 o 
   6   1   8     2169.01     2111.80     45.55 o 
   7   1   8      440.48      406.28     23.51 o 
   8   1   8        6.79       11.32      5.42 o 
   9   1   8        2.87        2.00      5.40 o 
 -10   2   8       21.47       35.60      4.47 o 
  -9   2   8        0.23        3.32      7.26 o 
  -8   2   8      182.66      223.63     20.65 o 
  -7   2   8      288.03      293.59     38.64 o 
  -6   2   8      529.61      515.21     22.70 o 
  -5   2   8        1.34        4.30     33.21 o 
  -4   2   8     1107.64     1097.22     58.09 o 
  -3   2   8      216.98      238.89     63.05 o 
  -2   2   8      206.41      223.67     28.93 o 
  -1   2   8     3427.43     3564.86    109.10 o 
   0   2   8       68.24       57.33     15.45 o 
   1   2   8     2941.28     3109.55     58.01 o 
   2   2   8     1341.66     1437.52     44.97 o 
   3   2   8      740.35      682.97     48.13 o 
   4   2   8     2604.77     2327.93     77.50 o 
   5   2   8      542.94      538.81     16.62 o 
   6   2   8      101.25       99.52     14.70 o 
   7   2   8       46.29       42.24     14.84 o 
   8   2   8        6.45        4.63      6.10 o 
   9   2   8      241.75      236.30     12.81 o 
  -9   3   8        0.78        0.05      8.15 o 
  -8   3   8        0.23        4.57      6.37 o 
  -7   3   8       77.22       79.07     13.72 o 
  -6   3   8     1302.54     1290.33     35.66 o 
  -5   3   8      255.06      224.64     26.44 o 
  -4   3   8     2690.19     2572.67    161.66 o 
  -3   3   8     2119.25     2199.37    110.86 o 
  -2   3   8      354.53      359.29     46.90 o 
  -1   3   8        0.20        0.30     32.43 o 
   0   3   8       10.35        3.98     16.28 o 
   1   3   8      418.94      515.94     33.28 o 
   2   3   8       80.48       92.80     11.83 o 
   3   3   8       36.83       38.92     12.85 o 
   4   3   8      962.12      940.30     67.29 o 
   5   3   8      478.95      439.91     30.99 o 
   6   3   8        0.44        2.07      6.70 o 
   7   3   8      706.04      661.30     30.35 o 
   8   3   8     1445.83     1461.59     45.44 o 
   9   3   8       13.57       33.60      5.51 o 
  -9   4   8       34.73       33.70      5.03 o 
  -8   4   8       80.55       58.60     14.67 o 
  -7   4   8      146.38      160.71     17.63 o 
  -6   4   8      156.89      165.40     10.97 o 
  -5   4   8      317.14      341.63     31.62 o 
  -4   4   8       27.04       34.08     11.37 o 
  -3   4   8       97.79       99.29     20.67 o 
  -2   4   8      851.57      810.12     68.65 o 
  -1   4   8      708.92      736.01     46.95 o 
   0   4   8      254.42      237.11     26.95 o 
   1   4   8      812.73      841.42     72.13 o 
   2   4   8      371.63      398.50     23.21 o 
   3   4   8       34.22       49.55     32.10 o 
   4   4   8     1634.20     1638.96     34.17 o 
   5   4   8      366.34      307.81     49.10 o 
   6   4   8       22.44       28.80      9.87 o 
   7   4   8       61.27       64.54      8.45 o 
   8   4   8        1.41        0.69      5.96 o 
   9   4   8      109.24      157.47     16.23 o 
  -9   5   8      618.45      539.66     18.76 o 
  -8   5   8       63.34       47.97      6.92 o 
  -7   5   8        3.23        5.42      4.66 o 
  -6   5   8      482.19      487.61     15.41 o 
  -5   5   8     2547.93     2550.17     72.77 o 
  -4   5   8      746.02      709.08     32.61 o 
  -3   5   8       23.31        7.03      9.82 o 
  -2   5   8      647.22      675.57     67.84 o 
  -1   5   8     1919.87     1874.14     86.36 o 
   0   5   8      376.31      387.73     28.08 o 
   1   5   8      345.16      332.24     35.09 o 
   2   5   8     1391.13     1303.08     86.59 o 
   3   5   8       69.81       81.45     30.91 o 
   4   5   8      465.69      442.56     32.27 o 
   5   5   8      920.83      968.01     61.81 o 
   6   5   8      636.90      624.00     25.39 o 
   7   5   8       48.86       43.01     12.71 o 
   8   5   8        4.11        9.66      6.82 o 
  -8   6   8       22.08        8.84      6.25 o 
  -7   6   8      225.91      252.29      7.38 o 
  -6   6   8       80.10       85.75      9.14 o 
  -5   6   8        0.77        9.22      5.34 o 
  -4   6   8      866.63      883.42     20.46 o 
  -3   6   8       27.52       27.58     11.16 o 
  -2   6   8      407.77      387.93     27.45 o 
  -1   6   8       53.52       56.77     14.23 o 
   0   6   8     1996.85     1950.16     48.98 o 
   1   6   8        1.97        2.67     17.51 o 
   2   6   8      503.43      462.07     22.00 o 
   3   6   8      299.42      269.56     23.34 o 
   4   6   8     1174.72     1007.30     47.87 o 
   5   6   8       20.15       23.68     13.78 o 
   6   6   8     1102.97     1093.18     30.34 o 
   7   6   8      218.42      252.81     15.49 o 
   8   6   8      722.41      916.47     33.06 o 
  -7   7   8      340.10      417.17     22.87 o 
  -6   7   8      295.35      276.32     20.29 o 
  -5   7   8       78.82       74.01     18.48 o 
  -4   7   8       58.59       55.86     11.21 o 
  -3   7   8       11.17       11.43      6.63 o 
  -2   7   8       45.75       38.96     17.75 o 
  -1   7   8     1919.59     1891.82     73.76 o 
   0   7   8     1247.52     1155.91     68.86 o 
   1   7   8      659.72      595.75     51.66 o 
   2   7   8      234.72      235.30     14.15 o 
   3   7   8       72.23       59.78     20.88 o 
   4   7   8      131.05      129.38      6.22 o 
   5   7   8      259.20      255.58     18.71 o 
   6   7   8      249.14      247.63     21.46 o 
   7   7   8       68.02       86.90     14.38 o 
  -6   8   8      126.74      157.55     17.47 o 
  -5   8   8      168.80      188.93     14.12 o 
  -4   8   8      803.03      890.42     48.26 o 
  -3   8   8      464.56      475.77     29.97 o 
  -2   8   8       71.40       47.64     19.23 o 
  -1   8   8      276.26      293.84     27.04 o 
   0   8   8      194.56      185.63     23.23 o 
   1   8   8      921.95      829.07     50.41 o 
   2   8   8      332.94      321.13     32.15 o 
   3   8   8       95.25       96.94     11.08 o 
   4   8   8      256.17      242.61     21.50 o 
   5   8   8      476.98      467.47     21.20 o 
   6   8   8      159.62      123.67     13.18 o 
  -5   9   8      781.28     1002.37     34.75 o 
  -4   9   8      297.79      291.73     19.39 o 
  -3   9   8      846.82      922.48     44.27 o 
  -2   9   8      191.96      210.85     17.17 o 
  -1   9   8      341.81      334.70     29.54 o 
   0   9   8       18.05       19.67     11.87 o 
   1   9   8       89.43       94.40     15.40 o 
   2   9   8        2.17       10.75     11.36 o 
   3   9   8      340.11      318.02     14.54 o 
   4   9   8      268.69      248.80     11.99 o 
   5   9   8       14.23       11.93      6.96 o 
  -4  10   8       41.94       67.29     10.76 o 
  -3  10   8       32.72       30.04      5.52 o 
  -2  10   8      293.70      285.18     12.38 o 
  -1  10   8        2.26        5.01      6.67 o 
   0  10   8      164.36      160.98     19.90 o 
   1  10   8      160.07      181.86     19.26 o 
   2  10   8      227.52      257.32     23.95 o 
   3  10   8       59.74       59.01      9.09 o 
  -1  11   8      229.37      286.49     17.58 o 
   0  11   8      157.66      133.71      9.37 o 
   1  11   8       54.84       44.16      7.11 o 
  -9   0   9     1259.65     1251.47     42.41 o 
  -7   0   9     1026.53     1127.53     45.57 o 
  -5   0   9      519.49      541.12     71.68 o 
  -3   0   9      375.20      335.09     57.28 o 
  -1   0   9       32.38       48.00     55.92 o 
   1   0   9     9055.45     9690.54    215.08 o 
   3   0   9    11769.80    11169.50    327.76 o 
   5   0   9     1464.25     1514.55     48.45 o 
   7   0   9      212.23      177.01     12.18 o 
   9   0   9      592.41      680.51     34.42 o 
 -10   1   9       18.03       17.45      4.73 o 
  -9   1   9      383.37      420.05     18.95 o 
  -8   1   9        2.01        4.21      5.10 o 
  -7   1   9       61.76       86.00     21.98 o 
  -6   1   9     2080.72     2095.53     54.35 o 
  -5   1   9      300.36      335.40     69.31 o 
  -4   1   9     3308.65     3553.18    144.61 o 
  -3   1   9      212.62      287.86      9.51 o 
  -2   1   9        0.02        4.54     10.43 o 
  -1   1   9     3013.22     3250.28     88.16 o 
   0   1   9      164.08      200.61     27.37 o 
   1   1   9     1221.36     1347.57     74.64 o 
   2   1   9     2647.21     2807.09    111.77 o 
   3   1   9       10.41       14.65      7.49 o 
   4   1   9      889.90      904.75     42.11 o 
   5   1   9     1305.76     1307.82     22.87 o 
   6   1   9      236.70      203.96     19.61 o 
   7   1   9      226.70      229.48     22.37 o 
   8   1   9      500.86      438.08     19.77 o 
   9   1   9      171.94      197.39     13.06 o 
  -9   2   9       12.46       13.05      9.54 o 
  -8   2   9        8.50       20.87     12.93 o 
  -7   2   9      249.59      246.83     20.65 o 
  -6   2   9      182.95      217.45     26.58 o 
  -5   2   9        5.79       10.75     15.55 o 
  -4   2   9       44.65       44.75     36.58 o 
  -3   2   9     2655.25     2671.40    142.76 o 
  -2   2   9     1013.45     1056.84     25.85 o 
  -1   2   9     2314.11     2526.58     56.00 o 
   0   2   9      541.32      600.43     42.87 o 
   1   2   9     1959.63     2116.29     85.44 o 
   2   2   9      595.90      736.36     50.27 o 
   3   2   9       28.59       29.82     17.03 o 
   4   2   9     1736.47     1622.02     55.56 o 
   5   2   9     3334.93     3287.92     39.33 o 
   6   2   9       55.27       49.32      9.78 o 
   7   2   9       67.74       65.08     17.94 o 
   8   2   9      662.34      639.13     49.46 o 
   9   2   9        4.78       19.84      4.72 o 
  -9   3   9      813.82      854.87     23.05 o 
  -8   3   9        8.86       14.29     10.31 o 
  -7   3   9       40.79       41.70     11.84 o 
  -6   3   9      111.29      115.24     13.58 o 
  -5   3   9     1128.64     1097.64     38.59 o 
  -4   3   9       11.31       19.28     44.24 o 
  -3   3   9     1055.74     1080.47    113.67 o 
  -2   3   9      874.50      987.63     93.15 o 
  -1   3   9     4219.54     4224.40    147.63 o 
   0   3   9      329.03      296.93     20.58 o 
   1   3   9      525.17      670.52     20.91 o 
   2   3   9      231.59      156.85      6.90 o 
   3   3   9     1414.28     1436.90     82.11 o 
   4   3   9       13.60       20.97      4.89 o 
   5   3   9      201.95      229.91     26.19 o 
   6   3   9      149.22      126.54     21.41 o 
   7   3   9      282.76      292.15     24.27 o 
   8   3   9       77.82       85.84     15.97 o 
   9   3   9      492.51      602.33     19.54 o 
  -9   4   9      192.93      211.89     11.59 o 
  -8   4   9       21.99       14.48      5.88 o 
  -7   4   9        4.14        2.06      5.61 o 
  -6   4   9      263.87      226.70     21.00 o 
  -5   4   9      154.12      122.46     16.17 o 
  -4   4   9      111.88      143.73     96.56 o 
  -3   4   9      666.70      696.71     79.55 o 
  -2   4   9     1492.15     1525.30    132.15 o 
  -1   4   9     3229.77     3310.37    144.77 o 
   0   4   9     1765.69     1796.57    139.78 o 
   1   4   9      385.10      437.37     49.36 o 
   2   4   9      418.36      481.44     39.63 o 
   3   4   9       70.41       60.69     17.18 o 
   4   4   9      331.45      287.48     27.64 o 
   5   4   9     2632.07     2547.82     78.48 o 
   6   4   9      571.03      566.55     33.23 o 
   7   4   9      468.27      444.22     31.47 o 
   8   4   9      766.94      879.04     30.46 o 
   9   4   9       83.95       76.50      8.33 o 
  -8   5   9       81.72      118.39     13.55 o 
  -7   5   9       93.88       80.73      9.43 o 
  -6   5   9     1074.44     1026.60     25.85 o 
  -5   5   9     1151.55     1035.85     31.62 o 
  -4   5   9     3139.29     3007.47     74.71 o 
  -3   5   9      378.24      380.82     24.86 o 
  -2   5   9      223.48      192.89     18.09 o 
  -1   5   9      621.36      704.85     74.95 o 
   0   5   9     2142.84     2283.56    146.00 o 
   1   5   9       48.27       82.23     23.86 o 
   2   5   9      331.23      385.37     36.00 o 
   3   5   9      112.53      136.31     27.53 o 
   4   5   9      788.49      735.90     50.74 o 
   5   5   9     1223.89     1243.52     93.42 o 
   6   5   9       83.08       91.68     17.46 o 
   7   5   9        3.43        5.18      5.29 o 
   8   5   9       83.93      106.92     14.99 o 
  -7   6   9      284.30      293.72     14.91 o 
  -6   6   9      111.47      107.72     14.71 o 
  -5   6   9      178.73      169.23      8.75 o 
  -4   6   9      153.05      171.80     12.91 o 
  -3   6   9       22.88       68.24     24.03 o 
  -2   6   9       10.28        9.12      7.68 o 
  -1   6   9       40.96       60.15     18.29 o 
   0   6   9       15.46       13.69     19.87 o 
   1   6   9     2090.42     2021.86    110.12 o 
   2   6   9       98.87      116.47     17.89 o 
   3   6   9     3384.06     3251.91     45.71 o 
   4   6   9      862.55      822.68     40.50 o 
   5   6   9        2.12        1.04      9.17 o 
   6   6   9       21.91       10.80      5.64 o 
   7   6   9       69.76       69.91     14.66 o 
   8   6   9        0.34        7.15      4.99 o 
  -7   7   9      698.18      709.78     26.39 o 
  -6   7   9      769.07      910.33     42.66 o 
  -5   7   9      461.38      446.95     25.21 o 
  -4   7   9      247.18      264.53     20.36 o 
  -3   7   9      241.09      229.62     17.35 o 
  -2   7   9       13.61        0.98     12.67 o 
  -1   7   9      604.21      560.79     36.82 o 
   0   7   9      415.19      358.22     29.88 o 
   1   7   9       27.78       29.48      9.00 o 
   2   7   9      646.21      569.00     55.55 o 
   3   7   9       43.51       38.51      7.55 o 
   4   7   9      112.54      108.60      7.34 o 
   5   7   9       35.69       41.33     15.06 o 
   6   7   9       12.99       11.64      5.74 o 
   7   7   9      487.40      540.07     22.11 o 
  -6   8   9        7.58        7.74      6.05 o 
  -5   8   9       47.53       55.87     17.72 o 
  -4   8   9        7.08       27.72      6.35 o 
  -3   8   9     1441.24     1568.67     53.04 o 
  -2   8   9       11.79        7.96     10.31 o 
  -1   8   9       70.48       76.18     24.38 o 
   0   8   9      128.13      138.21     24.04 o 
   1   8   9      996.14      970.62     41.76 o 
   2   8   9       13.27        3.27     10.80 o 
   3   8   9      141.86      141.41     11.41 o 
   4   8   9       56.23       65.31     10.85 o 
   5   8   9      393.82      412.35     17.04 o 
   6   8   9       35.44       43.81      7.95 o 
  -5   9   9      261.23      349.54     22.71 o 
  -4   9   9        1.10        0.53      4.56 o 
  -3   9   9       90.75       94.25      7.71 o 
  -2   9   9      440.26      469.07     32.41 o 
  -1   9   9      109.33      117.19     14.52 o 
   0   9   9      142.57      131.99     19.34 o 
   1   9   9        4.17        0.37     10.20 o 
   2   9   9      393.68      450.61     34.80 o 
   3   9   9      164.27      149.57     19.49 o 
   4   9   9       53.89       55.06      6.02 o 
   5   9   9       57.45       70.66      8.46 o 
  -4  10   9      156.01      190.21     12.85 o 
  -3  10   9        0.35        2.48      4.01 o 
  -2  10   9       15.59        9.10      4.16 o 
  -1  10   9      926.68     1113.90     44.39 o 
   0  10   9       52.33       53.12     13.10 o 
   1  10   9       47.11       53.01     10.81 o 
   2  10   9        8.68       13.74      9.34 o 
   3  10   9        2.26       19.76      7.78 o 
  -8   0  10        3.00        3.97      6.23 o 
  -6   0  10     1425.73     1512.29     58.95 o 
  -4   0  10        0.99        8.74     36.83 o 
  -2   0  10     9513.32     9720.07    215.06 o 
   0   0  10     2935.30     3115.18     76.83 o 
   2   0  10      297.48      344.70     29.74 o 
   4   0  10     3786.75     3586.69     89.43 o 
   6   0  10      827.31      691.23     50.19 o 
   8   0  10      877.59      836.57     37.48 o 
  -9   1  10      488.00      510.41     27.13 o 
  -8   1  10        0.85        2.82      3.64 o 
  -7   1  10       32.57       15.39      6.52 o 
  -6   1  10     1621.03     1604.38     76.19 o 
  -5   1  10      244.83      199.93     16.49 o 
  -4   1  10        0.68       26.07     24.51 o 
  -3   1  10      208.40      232.06     19.61 o 
  -2   1  10        5.54        1.74     27.67 o 
  -1   1  10     1573.16     1700.98     49.45 o 
   0   1  10       24.63       25.30     11.83 o 
   1   1  10       15.31       42.42     21.61 o 
   2   1  10       20.65       18.03     16.04 o 
   3   1  10      400.93      418.13     61.05 o 
   4   1  10       94.00       74.20     35.91 o 
   5   1  10       13.17       14.06      6.36 o 
   6   1  10       11.92       15.53      8.43 o 
   7   1  10        0.72        4.08      5.74 o 
   8   1  10      555.49      505.03     16.21 o 
   9   1  10      124.81      133.52      9.45 o 
  -9   2  10       62.33       56.31      5.85 o 
  -8   2  10      375.67      397.73     35.32 o 
  -7   2  10      572.62      539.87     29.90 o 
  -6   2  10       71.36       74.90     13.52 o 
  -5   2  10      244.67      237.33     26.69 o 
  -4   2  10     2387.06     2451.89     93.86 o 
  -3   2  10       10.54       11.33     19.98 o 
  -2   2  10       13.57       10.21     10.08 o 
  -1   2  10      325.65      295.00     42.49 o 
   0   2  10     9374.85    10386.48    447.45 o 
   1   2  10     4380.40     4816.76    113.10 o 
   2   2  10      214.00      193.65     18.28 o 
   3   2  10     4097.30     4179.84    109.28 o 
   4   2  10      456.68      480.77     14.78 o 
   5   2  10      319.86      283.77     18.49 o 
   6   2  10       26.28       25.07     10.93 o 
   7   2  10      417.11      394.04     16.11 o 
   8   2  10      784.74      818.15     41.06 o 
   9   2  10        0.39       11.08      5.77 o 
  -9   3  10        1.64        1.49      4.27 o 
  -8   3  10      587.44      596.86     33.44 o 
  -7   3  10      258.93      244.14     19.49 o 
  -6   3  10     1181.97     1223.42     46.24 o 
  -5   3  10       51.55       66.05     19.88 o 
  -4   3  10      407.49      368.88     10.48 o 
  -3   3  10       80.51       68.93     52.04 o 
  -2   3  10     2287.13     2386.17    112.31 o 
  -1   3  10     1216.60     1334.12     64.85 o 
   0   3  10      176.51      110.71     12.17 o 
   1   3  10       35.32       42.53     11.91 o 
   2   3  10     1015.03     1017.46     34.64 o 
   3   3  10        5.07        1.78     20.74 o 
   4   3  10     1377.80     1414.67     33.27 o 
   5   3  10      464.65      514.48     36.46 o 
   6   3  10      177.80      170.72     22.17 o 
   7   3  10        4.68        5.36     16.07 o 
   8   3  10        3.74       15.23      8.03 o 
   9   3  10        2.08        9.63      3.12 o 
  -9   4  10      302.40      381.68     14.11 o 
  -8   4  10       51.86       54.32      9.59 o 
  -7   4  10        0.93        1.90      4.99 o 
  -6   4  10        1.66        3.08      4.38 o 
  -5   4  10      967.79      942.43     27.24 o 
  -4   4  10     1425.37     1383.81     28.41 o 
  -3   4  10      546.00      511.12      7.43 o 
  -2   4  10      654.84      715.83     68.93 o 
  -1   4  10       34.76       48.11     28.70 o 
   0   4  10     3784.18     3981.05    163.50 o 
   1   4  10      771.65      754.91    109.00 o 
   2   4  10     2611.50     2676.32    127.77 o 
   3   4  10     1731.49     1727.18     37.80 o 
   4   4  10      137.82      131.41     11.82 o 
   5   4  10     1281.45     1251.07     36.25 o 
   6   4  10      155.99      139.74     13.42 o 
   7   4  10       44.33       37.68     10.63 o 
   8   4  10      391.68      430.06     26.87 o 
  -8   5  10      145.86      146.69     11.18 o 
  -7   5  10      284.61      295.24     17.19 o 
  -6   5  10      731.31      731.76     24.64 o 
  -5   5  10      598.31      618.43     29.91 o 
  -4   5  10       64.00       49.30     11.60 o 
  -3   5  10      896.05      788.01     43.04 o 
  -2   5  10        3.36        5.56     10.85 o 
  -1   5  10      479.47      471.03     76.37 o 
   0   5  10      123.45      121.15     17.67 o 
   1   5  10      244.74      214.36     17.88 o 
   2   5  10      251.95      211.47     13.63 o 
   3   5  10      378.63      368.71     30.36 o 
   4   5  10      446.17      432.28     31.02 o 
   5   5  10       31.98       49.44     11.22 o 
   6   5  10      454.31      455.06     20.13 o 
   7   5  10       88.89       81.87     12.98 o 
   8   5  10       44.28       49.84     11.13 o 
  -7   6  10      387.69      377.94     11.49 o 
  -6   6  10     1168.88     1171.88     42.84 o 
  -5   6  10      509.82      533.71     25.77 o 
  -4   6  10      527.98      519.71     33.82 o 
  -3   6  10      101.14      111.20     18.48 o 
  -2   6  10     2108.69     2251.08     76.96 o 
  -1   6  10      251.00      291.29     21.93 o 
   0   6  10       21.61       11.38     16.99 o 
   1   6  10      201.34      148.40      6.09 o 
   2   6  10      922.95      867.95     30.98 o 
   3   6  10      430.02      378.08     17.31 o 
   4   6  10     1853.03     1770.16     46.16 o 
   5   6  10       15.08       22.21      7.73 o 
   6   6  10      975.59     1031.35     27.37 o 
   7   6  10      137.04      150.54     15.63 o 
  -7   7  10        1.47        4.56      5.48 o 
  -6   7  10     1860.77     1897.43     49.40 o 
  -5   7  10      416.57      425.20     24.85 o 
  -4   7  10       10.39       12.56     13.65 o 
  -3   7  10        1.58        3.33      9.81 o 
  -2   7  10       98.28       90.15     12.08 o 
  -1   7  10     1247.96     1291.14     46.69 o 
   0   7  10      653.73      636.95     32.83 o 
   1   7  10        3.03        6.63      8.26 o 
   2   7  10        2.90        6.41     12.27 o 
   3   7  10      450.54      465.78     13.63 o 
   4   7  10       69.44       55.40      8.85 o 
   5   7  10        1.74        7.34      8.01 o 
   6   7  10       26.24       44.13      8.38 o 
   7   7  10      110.01      117.50      9.03 o 
  -6   8  10       31.96       41.53      8.77 o 
  -5   8  10      165.82      155.75     18.19 o 
  -4   8  10      282.56      318.76     33.35 o 
  -3   8  10        0.99        1.38      6.27 o 
  -2   8  10      226.83      240.49     22.98 o 
  -1   8  10      255.90      264.37     19.03 o 
   0   8  10     2478.65     2485.97     83.41 o 
   1   8  10       17.07       16.75     15.31 o 
   2   8  10       20.78       13.96     13.88 o 
   3   8  10      594.76      615.63     37.15 o 
   4   8  10     1011.38     1170.61     37.55 o 
   5   8  10       18.72       22.05      4.59 o 
  -5   9  10      207.88      216.04     15.22 o 
  -4   9  10      293.92      304.86     19.70 o 
  -3   9  10       23.86       28.44      5.70 o 
  -2   9  10      388.92      454.02     24.39 o 
  -1   9  10      300.28      324.55     21.52 o 
   0   9  10       15.43        8.37     11.01 o 
   1   9  10       82.38       68.67     15.81 o 
   2   9  10       89.69      110.70     17.93 o 
   3   9  10      214.10      207.18     22.87 o 
   4   9  10      175.34      169.67     15.33 o 
  -3  10  10      258.67      238.78     13.90 o 
  -2  10  10      273.60      248.44     21.91 o 
  -1  10  10        2.11        3.29      7.95 o 
   0  10  10      577.01      603.40     28.02 o 
   1  10  10        0.15        0.25      9.85 o 
   2  10  10      596.19      712.02     31.09 o 
   3  10  10       24.24       26.62      6.03 o 
  -9   0  11      794.22      782.35     35.81 o 
  -7   0  11      120.81      116.75     13.77 o 
  -5   0  11      149.43      176.67     23.00 o 
  -3   0  11     1333.16     1222.60    110.77 o 
  -1   0  11     1085.77      974.97     42.17 o 
   1   0  11      205.09      125.00     16.38 o 
   3   0  11     1492.91     1528.97     17.07 o 
   5   0  11     1666.05     1568.46     69.72 o 
   7   0  11      697.24      670.80     27.07 o 
   9   0  11        0.82        2.27      4.48 o 
  -9   1  11      163.23      202.32     10.34 o 
  -8   1  11       51.89       54.02      9.86 o 
  -7   1  11       73.53       89.87     20.02 o 
  -6   1  11      212.94      207.64     18.65 o 
  -5   1  11     1554.82     1574.94     22.11 o 
  -4   1  11      397.70      409.02     50.31 o 
  -3   1  11     1490.04     1666.26     78.10 o 
  -2   1  11     3902.20     3715.46     97.48 o 
  -1   1  11      172.26      229.88     13.49 o 
   0   1  11     1146.58     1281.26     66.90 o 
   1   1  11      579.45      593.09     54.98 o 
   2   1  11       69.18       58.65     32.62 o 
   3   1  11      158.49      144.99     17.74 o 
   4   1  11       37.08       38.14     16.64 o 
   5   1  11      123.31       79.78     21.15 o 
   6   1  11      150.13      125.72     11.39 o 
   7   1  11        2.77        0.46      5.23 o 
   8   1  11       12.31       17.97      6.89 o 
   9   1  11       38.85       66.08     12.16 o 
  -9   2  11      364.34      366.93     13.96 o 
  -8   2  11      974.92     1002.67     28.49 o 
  -7   2  11      108.15      104.85     24.04 o 
  -6   2  11      812.60      732.42     19.92 o 
  -5   2  11     2001.97     1925.59     51.47 o 
  -4   2  11       24.44       13.01     10.50 o 
  -3   2  11      519.64      477.42     84.57 o 
  -2   2  11     1842.15     1846.55     83.59 o 
  -1   2  11      786.13      819.81     37.35 o 
   0   2  11      250.61      337.12     34.18 o 
   1   2  11      158.68      144.30     15.50 o 
   2   2  11      555.93      617.89     56.30 o 
   3   2  11     4594.53     4623.41    126.66 o 
   4   2  11      896.60      854.63     25.67 o 
   5   2  11        2.28       14.21      6.49 o 
   6   2  11      634.90      643.65     48.39 o 
   7   2  11       40.66       62.40     11.59 o 
   8   2  11      881.64     1039.73     27.82 o 
   9   2  11      145.16      169.49      8.47 o 
  -9   3  11       93.32      135.39      9.13 o 
  -8   3  11        7.67        7.10      5.90 o 
  -7   3  11     2918.10     2886.71     70.85 o 
  -6   3  11      299.35      280.68     18.36 o 
  -5   3  11      703.70      643.92     24.57 o 
  -4   3  11       10.03        5.24      7.26 o 
  -3   3  11       21.37       19.12      6.81 o 
  -2   3  11       18.99       12.41     16.82 o 
  -1   3  11      377.07      309.20     45.43 o 
   0   3  11       57.75       40.00     43.29 o 
   1   3  11     1871.67     1997.65     86.43 o 
   2   3  11       19.88       26.43      6.29 o 
   3   3  11     1908.81     1951.13     34.34 o 
   4   3  11      224.55      182.47     18.06 o 
   5   3  11        4.95        1.84      9.71 o 
   6   3  11       91.13      103.18     22.12 o 
   7   3  11      489.61      447.73     26.54 o 
   8   3  11      113.34      108.38     10.56 o 
  -8   4  11      228.76      259.12     16.36 o 
  -7   4  11      647.88      697.35     19.93 o 
  -6   4  11       57.34       56.79     11.61 o 
  -5   4  11      326.17      304.45     17.83 o 
  -4   4  11      598.78      594.73     22.84 o 
  -3   4  11      506.19      507.63     19.06 o 
  -2   4  11     1852.09     1778.83     20.18 o 
  -1   4  11     1222.10     1322.86    103.31 o 
   0   4  11      509.05      585.23     51.74 o 
   1   4  11      956.88      897.74     77.37 o 
   2   4  11     1252.30     1305.08     32.57 o 
   3   4  11     2639.30     2582.99     54.19 o 
   4   4  11      118.92      118.12     18.99 o 
   5   4  11      273.25      253.45     27.35 o 
   6   4  11      806.09      782.07     19.91 o 
   7   4  11       13.35       15.80      8.34 o 
   8   4  11      250.06      214.95      9.88 o 
  -8   5  11       89.55      130.52     10.94 o 
  -7   5  11       11.37       18.80      6.08 o 
  -6   5  11      578.12      615.65     19.56 o 
  -5   5  11      125.05      113.90      9.53 o 
  -4   5  11       63.65       77.34     11.92 o 
  -3   5  11       91.79       88.47      9.27 o 
  -2   5  11     4261.38     4123.63     99.52 o 
  -1   5  11      565.43      529.37     20.52 o 
   0   5  11      409.29      393.62     97.37 o 
   1   5  11     1599.92     1608.89     57.48 o 
   2   5  11      107.78       84.95     13.74 o 
   3   5  11        3.31       16.44      7.53 o 
   4   5  11      625.13      648.73     30.85 o 
   5   5  11        4.01        4.16      8.24 o 
   6   5  11       15.74       16.68      7.74 o 
   7   5  11        5.40       12.53      4.92 o 
   8   5  11        0.89        0.18      3.73 o 
  -7   6  11      176.29      197.67     12.88 o 
  -6   6  11        2.31        6.55      5.36 o 
  -5   6  11      124.66      114.23     12.02 o 
  -4   6  11        3.79        0.54      6.44 o 
  -3   6  11     1266.23     1239.42     39.84 o 
  -2   6  11      148.03      160.39     19.24 o 
  -1   6  11      841.94      891.76     30.71 o 
   0   6  11      369.75      312.53     33.47 o 
   1   6  11      648.42      579.49     31.24 o 
   2   6  11     1016.80     1053.98     24.71 o 
   3   6  11      123.67      103.57     13.46 o 
   4   6  11      122.28      110.36      9.51 o 
   5   6  11      233.94      229.41     17.35 o 
   6   6  11        2.62        0.29      7.01 o 
   7   6  11      436.58      523.69     25.58 o 
  -6   7  11        7.27        7.73      6.87 o 
  -5   7  11      575.85      569.77     38.44 o 
  -4   7  11      451.24      428.22     28.31 o 
  -3   7  11      383.56      356.84     29.14 o 
  -2   7  11      113.22      144.67     10.61 o 
  -1   7  11      799.40      795.56     34.16 o 
   0   7  11       28.82       40.12     17.26 o 
   1   7  11       64.53       61.43     18.17 o 
   2   7  11      143.55      143.07     26.92 o 
   3   7  11      198.12      215.22     18.29 o 
   4   7  11      371.50      342.71     18.14 o 
   5   7  11        4.67        0.81      7.13 o 
   6   7  11       85.63       97.58     11.49 o 
  -6   8  11        1.57       18.32      5.64 o 
  -5   8  11     1073.64     1119.98     36.18 o 
  -4   8  11       39.07       44.80     14.24 o 
  -3   8  11        0.06        1.77      7.98 o 
  -2   8  11      206.33      214.15     17.90 o 
  -1   8  11      997.71     1017.81     54.01 o 
   0   8  11       52.37       77.54      9.21 o 
   1   8  11        3.39        0.11      8.83 o 
   2   8  11      437.37      428.30     28.60 o 
   3   8  11      378.27      336.40     15.76 o 
   4   8  11      102.94      111.44     13.47 o 
   5   8  11       45.12       37.83      8.63 o 
  -5   9  11       51.66       20.95      4.95 o 
  -4   9  11        0.36        0.61      6.32 o 
  -3   9  11       14.13       18.81      6.58 o 
  -2   9  11       24.45       15.18     13.41 o 
  -1   9  11       44.09       39.59      8.45 o 
   0   9  11       19.91       10.50     10.91 o 
   1   9  11      206.83      268.23     24.00 o 
   2   9  11       17.16       25.15     11.51 o 
   3   9  11       17.05       12.22      7.88 o 
   4   9  11      257.17      233.79     14.76 o 
  -1  10  11       46.55       65.73     10.53 o 
   0  10  11      136.71      128.75     13.46 o 
   1  10  11      201.94      237.97     17.07 o 
   2  10  11       20.87       15.65      6.18 o 
  -8   0  12       11.52        9.40      5.00 o 
  -6   0  12      531.24      528.34     36.18 o 
  -4   0  12      586.26      707.85     29.48 o 
  -2   0  12       25.48       26.96     24.88 o 
   0   0  12        7.29        9.64     36.22 o 
   2   0  12     5697.18     5495.88    149.76 o 
   4   0  12       39.43       38.27     42.00 o 
   6   0  12      232.48      191.23     19.77 o 
   8   0  12      962.19     1044.17     41.96 o 
  -9   1  12      543.55      520.43     22.32 o 
  -8   1  12      343.16      361.67     12.18 o 
  -7   1  12     1971.64     2007.44     60.34 o 
  -6   1  12       71.48       95.41     18.69 o 
  -5   1  12      490.94      478.76     16.95 o 
  -4   1  12       20.98       44.12      7.77 o 
  -3   1  12      260.91      271.13     34.54 o 
  -2   1  12     1727.74     1601.83     47.78 o 
  -1   1  12       15.80       24.00     14.64 o 
   0   1  12       54.14       36.53     17.75 o 
   1   1  12     2256.84     2416.20     86.93 o 
   2   1  12      100.24      156.53     55.15 o 
   3   1  12      859.82      851.35     33.90 o 
   4   1  12      117.60      116.27      7.02 o 
   5   1  12      804.11      771.34     20.95 o 
   6   1  12       65.68       58.36     10.06 o 
   7   1  12      219.14      203.51     12.29 o 
   8   1  12       19.58       36.42      8.40 o 
  -9   2  12       46.25       38.34      3.95 o 
  -8   2  12       28.50       29.94      9.60 o 
  -7   2  12       78.18       62.85      9.47 o 
  -6   2  12      379.65      350.11     17.77 o 
  -5   2  12      130.93      115.12     16.19 o 
  -4   2  12      126.48      119.79     17.91 o 
  -3   2  12      120.67      106.83      7.22 o 
  -2   2  12      936.39      877.63     65.54 o 
  -1   2  12     1361.09     1354.16     42.00 o 
   0   2  12      159.91      154.44     49.79 o 
   1   2  12     2689.87     3107.64    220.87 o 
   2   2  12      117.84      160.55     26.45 o 
   3   2  12      895.52      887.95     18.96 o 
   4   2  12      951.58      920.93     22.34 o 
   5   2  12      295.60      306.64     19.84 o 
   6   2  12      300.40      307.68     19.42 o 
   7   2  12      734.78      821.64     59.92 o 
   8   2  12      110.35      129.42     17.69 o 
  -9   3  12        4.76       13.33      5.41 o 
  -8   3  12       29.60       13.70      5.06 o 
  -7   3  12        9.53       12.68      7.76 o 
  -6   3  12      269.03      255.35     14.84 o 
  -5   3  12       33.58       46.67     12.73 o 
  -4   3  12     5194.42     4905.23     48.03 o 
  -3   3  12      593.12      506.74     23.84 o 
  -2   3  12     2625.21     2611.55     41.16 o 
  -1   3  12      573.58      586.29     79.06 o 
   0   3  12      157.92      137.46     47.89 o 
   1   3  12        0.32        7.20     28.50 o 
   2   3  12      524.11      552.57     22.83 o 
   3   3  12      166.81      202.50     20.10 o 
   4   3  12     2146.69     2036.16     80.50 o 
   5   3  12        0.39        1.48      7.69 o 
   6   3  12      257.61      225.56     32.56 o 
   7   3  12       13.18       19.36     13.10 o 
   8   3  12       54.02       57.38      9.91 o 
  -8   4  12       20.17        5.37      5.00 o 
  -7   4  12      294.76      303.92     13.01 o 
  -6   4  12      604.55      581.22     21.58 o 
  -5   4  12      330.37      334.41     19.24 o 
  -4   4  12      172.37      159.45      8.51 o 
  -3   4  12       66.73       61.81      6.58 o 
  -2   4  12      175.06      188.39     10.82 o 
  -1   4  12      864.21      866.50     36.84 o 
   0   4  12      441.32      406.06     62.47 o 
   1   4  12        0.67        0.72     16.96 o 
   2   4  12       67.78       57.80     16.56 o 
   3   4  12      852.76      763.08     36.28 o 
   4   4  12       75.36      102.94     11.16 o 
   5   4  12       29.37       36.85     10.85 o 
   6   4  12     1173.95     1201.06     47.47 o 
   7   4  12      557.43      583.63     33.49 o 
   8   4  12        3.42        8.91      5.19 o 
  -8   5  12       15.41        1.64      3.65 o 
  -7   5  12      865.86      869.51     17.20 o 
  -6   5  12      238.46      238.02     14.13 o 
  -5   5  12       56.83       49.87     10.98 o 
  -4   5  12      292.47      264.39     13.06 o 
  -3   5  12      218.78      279.11     58.09 o 
  -2   5  12     1002.36     1010.66     56.26 o 
  -1   5  12      135.19      149.68     32.50 o 
   0   5  12        4.53        9.58     10.92 o 
   1   5  12       89.43      105.26     38.63 o 
   2   5  12       36.13       32.47      6.16 o 
   3   5  12       51.68       73.64     18.63 o 
   4   5  12      113.44      132.53     15.09 o 
   5   5  12      144.54      147.55     13.51 o 
   6   5  12      687.73      728.58     22.36 o 
   7   5  12      218.33      305.78     25.35 o 
  -7   6  12      226.47      193.36     14.54 o 
  -6   6  12       40.90       42.49     16.25 o 
  -5   6  12       16.60       13.57      6.54 o 
  -4   6  12       27.44       35.02     13.53 o 
  -3   6  12        9.32       14.32     12.25 o 
  -2   6  12      232.77      212.69     35.37 o 
  -1   6  12        0.72        0.96      8.46 o 
   0   6  12        3.38        1.41      8.92 o 
   1   6  12      248.51      236.04     28.37 o 
   2   6  12      404.00      410.10     19.87 o 
   3   6  12      291.77      272.51     23.47 o 
   4   6  12        1.16        6.05      6.80 o 
   5   6  12       42.18       72.07     14.46 o 
   6   6  12       73.87       85.60     14.03 o 
  -6   7  12      488.77      477.28     25.10 o 
  -5   7  12     1109.49     1148.62     48.56 o 
  -4   7  12       19.49       44.07      9.72 o 
  -3   7  12        0.17       10.10      9.39 o 
  -2   7  12      274.09      299.67     21.59 o 
  -1   7  12       34.47       15.97      6.55 o 
   0   7  12       28.28       20.30      7.68 o 
   1   7  12      753.81      719.49     27.38 o 
   2   7  12      708.33      688.23     36.62 o 
   3   7  12      496.27      517.63     48.39 o 
   4   7  12      211.72      205.14     26.32 o 
   5   7  12       26.84       39.00      5.03 o 
  -5   8  12        0.26        1.36      7.18 o 
  -4   8  12      149.29      164.63     22.40 o 
  -3   8  12        2.19        8.68     12.23 o 
  -2   8  12      270.11      323.01     18.38 o 
  -1   8  12       75.82       81.29      7.11 o 
   0   8  12        0.28        0.27      6.88 o 
   1   8  12      559.41      579.11     31.68 o 
   2   8  12       41.62       36.83     19.09 o 
   3   8  12      557.63      574.52     35.52 o 
   4   8  12      117.93      161.24     26.23 o 
   5   8  12      110.00      101.57     10.86 o 
  -4   9  12       92.73       71.02      7.73 o 
  -3   9  12      915.09      988.67     67.76 o 
  -2   9  12      299.14      299.94     10.44 o 
  -1   9  12      900.31      944.56     36.91 o 
   0   9  12      185.45      200.31     21.38 o 
   1   9  12       72.78      102.65     16.23 o 
   2   9  12       55.51       44.65     10.36 o 
   3   9  12       11.73       18.09      7.04 o 
  -7   0  13     2046.45     2030.04     60.64 o 
  -5   0  13      200.41      169.98     14.91 o 
  -3   0  13     1097.00     1000.17     39.69 o 
  -1   0  13        7.17        9.27     19.73 o 
   1   0  13      391.01      369.46     18.79 o 
   3   0  13       75.99       62.13     38.20 o 
   5   0  13     2632.36     2518.18     97.77 o 
   7   0  13      280.76      331.78     30.86 o 
  -8   1  13       54.87       55.24      8.70 o 
  -7   1  13      570.50      587.16     22.69 o 
  -6   1  13        0.24        1.45      3.79 o 
  -5   1  13      430.48      404.94     13.31 o 
  -4   1  13     1455.29     1429.48     30.37 o 
  -3   1  13      280.66      296.27     15.20 o 
  -2   1  13     2077.74     1943.23     47.18 o 
  -1   1  13      145.85      136.56     43.33 o 
   0   1  13       26.87      130.61     22.71 o 
   1   1  13     1711.89     1819.59     95.48 o 
   2   1  13      242.03      252.61     21.27 o 
   3   1  13      106.16      127.62     17.38 o 
   4   1  13        0.50        0.45     15.95 o 
   5   1  13       49.24       55.08     17.37 o 
   6   1  13       12.25       11.34      9.09 o 
   7   1  13       48.89       51.83     10.68 o 
   8   1  13       93.16       82.51      6.44 o 
  -8   2  13      228.53      252.12     15.10 o 
  -7   2  13       56.30       44.21      8.17 o 
  -6   2  13       29.94       58.73     19.33 o 
  -5   2  13      197.12      191.92     13.91 o 
  -4   2  13      325.88      343.39     21.79 o 
  -3   2  13      730.43      718.26     17.82 o 
  -2   2  13       22.81       14.87      7.00 o 
  -1   2  13      471.68      492.97     23.94 o 
   0   2  13        3.42        3.84     26.33 o 
   1   2  13      522.83      580.01     21.53 o 
   2   2  13     2543.23     2548.05     57.65 o 
   3   2  13      263.98      261.95     15.16 o 
   4   2  13      534.38      495.15     20.04 o 
   5   2  13       75.84       59.52      9.45 o 
   6   2  13      293.44      278.54     13.79 o 
   7   2  13     1230.04     1214.31     43.02 o 
   8   2  13        0.41       26.25      7.22 o 
  -8   3  13        3.96       15.33      3.82 o 
  -7   3  13      593.90      613.57     18.23 o 
  -6   3  13      145.08      130.75      8.61 o 
  -5   3  13      421.89      430.52     16.47 o 
  -4   3  13       93.12      124.63     11.15 o 
  -3   3  13     2794.05     2501.36     43.13 o 
  -2   3  13       35.19       26.04     10.84 o 
  -1   3  13      690.76      670.43     29.68 o 
   0   3  13      168.63      197.34      6.68 o 
   1   3  13      848.34      842.92     34.46 o 
   2   3  13        7.34        7.08      5.92 o 
   3   3  13     3810.80     3585.47     48.76 o 
   4   3  13        8.67       15.79      6.86 o 
   5   3  13      326.67      328.02     23.69 o 
   6   3  13       12.43       14.48     11.58 o 
   7   3  13      219.78      235.17     24.92 o 
   8   3  13        0.14        3.67      4.69 o 
  -8   4  13       42.33       47.38     11.21 o 
  -7   4  13      153.03      154.43     10.29 o 
  -6   4  13      197.42      218.76     14.42 o 
  -5   4  13        0.21        3.87      5.35 o 
  -4   4  13      476.45      480.79     20.94 o 
  -3   4  13       88.07       79.06     11.77 o 
  -2   4  13       46.03       43.42      5.98 o 
  -1   4  13      549.70      539.34     29.47 o 
   0   4  13      137.29      148.40     52.74 o 
   1   4  13      598.04      592.58     31.33 o 
   2   4  13     2278.50     2216.64     63.03 o 
   3   4  13        3.40        3.27      6.41 o 
   4   4  13       75.85       69.28     12.20 o 
   5   4  13       17.37       15.14     11.43 o 
   6   4  13        5.18        3.50     11.33 o 
   7   4  13      741.50      815.36     23.41 o 
  -7   5  13      563.13      560.45     16.62 o 
  -6   5  13      141.41      147.91     13.22 o 
  -5   5  13       79.70      118.07      9.04 o 
  -4   5  13      397.40      402.14     14.21 o 
  -3   5  13      109.99      111.27     10.23 o 
  -2   5  13     1485.41     1411.12     73.08 o 
  -1   5  13       23.14        8.86     13.31 o 
   0   5  13      209.24      209.51     15.86 o 
   1   5  13     1182.36     1139.93     38.34 o 
   2   5  13       61.89       52.52     10.68 o 
   3   5  13     1002.91      987.14     35.11 o 
   4   5  13       48.16       51.51     11.41 o 
   5   5  13       49.06       49.00      5.77 o 
   6   5  13       26.96       30.09      9.88 o 
   7   5  13       30.40        9.84      5.20 o 
  -6   6  13      799.38      788.55     30.09 o 
  -5   6  13       43.50       47.61     11.66 o 
  -4   6  13      211.73      214.32     31.14 o 
  -3   6  13      406.91      423.16     22.00 o 
  -2   6  13       12.07        3.07      8.15 o 
  -1   6  13      134.90      134.53     17.53 o 
   0   6  13        2.65        3.30      8.27 o 
   1   6  13       61.34       84.41     41.12 o 
   2   6  13        0.48        0.53     11.34 o 
   3   6  13        6.60        2.28      5.57 o 
   4   6  13      427.15      445.20     33.48 o 
   5   6  13     1280.06     1428.89     33.37 o 
   6   6  13      121.47      142.63     14.35 o 
  -6   7  13       67.11       62.97      7.56 o 
  -5   7  13      100.21      108.83     17.43 o 
  -4   7  13      158.32      224.03     24.77 o 
  -3   7  13      485.81      475.93     29.39 o 
  -2   7  13       45.51       54.67     15.61 o 
  -1   7  13      637.03      724.27     22.54 o 
   0   7  13        0.16        0.44      6.61 o 
   1   7  13      459.75      439.74     26.73 o 
   2   7  13      209.62      234.58     12.95 o 
   3   7  13        0.06        0.45     14.37 o 
   4   7  13      276.63      366.94     36.26 o 
   5   7  13      109.28       90.24      9.80 o 
  -5   8  13       16.44       19.43      5.78 o 
  -4   8  13        2.10        6.69      6.68 o 
  -3   8  13      250.88      334.87     27.55 o 
  -2   8  13      133.72      160.63     26.26 o 
  -1   8  13      436.64      422.50     21.47 o 
   0   8  13       48.74       49.34      9.04 o 
   1   8  13       49.73       45.86      4.32 o 
   2   8  13      648.67      753.16     40.58 o 
   3   8  13      322.34      323.70     16.56 o 
   4   8  13        0.30        0.04      7.31 o 
  -3   9  13      584.05      632.45     20.94 o 
  -2   9  13       69.81       80.57     10.88 o 
  -1   9  13      360.82      343.43     16.30 o 
   0   9  13       56.96       60.23     10.47 o 
   1   9  13       88.95       99.43     13.44 o 
   2   9  13        7.68       16.55      7.56 o 
   3   9  13      107.31      120.96     12.05 o 
  -8   0  14       83.09       75.97     11.01 o 
  -6   0  14      786.17      839.08     27.33 o 
  -4   0  14      102.03       74.89     10.04 o 
  -2   0  14      115.25      133.67     18.57 o 
   0   0  14     7096.02     6829.87    113.48 o 
   2   0  14     2071.18     2191.03     54.86 o 
   4   0  14        0.58        2.92     33.32 o 
   6   0  14     1393.22     1250.86     41.95 o 
   8   0  14      970.17     1057.43     31.13 o 
  -8   1  14       99.65      114.06     14.45 o 
  -7   1  14      136.51      159.79     13.50 o 
  -6   1  14      360.33      362.08     14.38 o 
  -5   1  14     1326.66     1307.74     34.52 o 
  -4   1  14     1533.50     1307.93     39.61 o 
  -3   1  14     1611.31     1529.27     32.16 o 
  -2   1  14        4.24        2.48      5.50 o 
  -1   1  14       10.94       13.13      7.59 o 
   0   1  14       15.01       26.95     11.26 o 
   1   1  14     1071.97     1062.63     23.55 o 
   2   1  14     3637.55     3588.34     96.57 o 
   3   1  14      124.69      118.03     17.73 o 
   4   1  14      158.80      158.55     17.75 o 
   5   1  14      222.50      248.19      8.90 o 
   6   1  14      202.63      193.24      8.33 o 
   7   1  14      100.11      114.32      8.93 o 
   8   1  14        8.43       13.45      6.22 o 
  -8   2  14       19.31       12.64      6.67 o 
  -7   2  14      298.66      293.04     12.01 o 
  -6   2  14       65.79       73.76     11.46 o 
  -5   2  14       34.71       50.59      8.09 o 
  -4   2  14      488.85      457.26     23.00 o 
  -3   2  14       56.12       57.67     11.44 o 
  -2   2  14        1.47        1.48      8.26 o 
  -1   2  14      984.70      949.97     37.33 o 
   0   2  14      144.90      121.03     14.12 o 
   1   2  14       46.88       41.89      8.88 o 
   2   2  14      645.82      596.97     21.43 o 
   3   2  14       37.91       88.81     21.08 o 
   4   2  14       31.75       47.39     10.43 o 
   5   2  14      982.38      981.09     27.02 o 
   6   2  14      282.32      264.69     14.67 o 
   7   2  14      601.16      609.69     32.44 o 
   8   2  14       53.38       74.43     10.71 o 
  -8   3  14      681.63      619.55     24.30 o 
  -7   3  14        9.07        4.29      3.91 o 
  -6   3  14       75.26       85.68      9.56 o 
  -5   3  14        0.80        5.07      3.93 o 
  -4   3  14      665.57      624.77     22.12 o 
  -3   3  14        1.98        0.17      9.42 o 
  -2   3  14     1382.24     1326.67     27.95 o 
  -1   3  14      127.99      133.42     19.86 o 
   0   3  14     4663.42     4614.66     93.93 o 
   1   3  14      205.06      238.04     16.99 o 
   2   3  14       57.80       54.59     12.63 o 
   3   3  14       64.97       56.36     11.12 o 
   4   3  14      335.41      322.83     21.60 o 
   5   3  14       17.65       12.52     13.64 o 
   6   3  14       93.51       61.48      9.60 o 
   7   3  14       35.34       46.44     12.23 o 
  -7   4  14      336.94      357.64     16.28 o 
  -6   4  14      182.46      191.51     11.03 o 
  -5   4  14        9.40       13.46      7.87 o 
  -4   4  14      158.81      149.20     16.45 o 
  -3   4  14      916.82      838.57     31.27 o 
  -2   4  14      120.87       99.78     16.26 o 
  -1   4  14      875.33      831.98     27.22 o 
   0   4  14      469.08      508.41     33.28 o 
   1   4  14      383.79      400.13     44.44 o 
   2   4  14      425.90      454.27     24.01 o 
   3   4  14       90.11      121.76      6.93 o 
   4   4  14      415.77      459.22     36.40 o 
   5   4  14      882.08     1020.22     34.58 o 
   6   4  14       58.24       63.88      7.59 o 
   7   4  14      249.10      177.67      7.08 o 
  -7   5  14      173.31      201.28     14.93 o 
  -6   5  14      503.68      514.69     21.48 o 
  -5   5  14      228.64      247.12     20.72 o 
  -4   5  14      147.32      144.83     17.85 o 
  -3   5  14      152.15      177.24     38.55 o 
  -2   5  14      772.96      853.18     51.59 o 
  -1   5  14        6.94        5.34      6.95 o 
   0   5  14      107.85      131.38     22.94 o 
   1   5  14      293.70      288.28     26.41 o 
   2   5  14     1680.83     1614.92     41.84 o 
   3   5  14       70.84       65.06      9.05 o 
   4   5  14      243.54      240.16     26.26 o 
   5   5  14       58.34       74.31     10.52 o 
   6   5  14      380.21      403.51     19.00 o 
  -6   6  14      254.76      307.50     22.31 o 
  -5   6  14      129.54       94.13     12.64 o 
  -4   6  14       50.90       55.08     16.08 o 
  -3   6  14      161.23      160.79     26.15 o 
  -2   6  14      150.06      182.97     12.71 o 
  -1   6  14      312.94      366.48     34.46 o 
   0   6  14     1250.55     1348.95     57.50 o 
   1   6  14      239.03      222.46     19.05 o 
   2   6  14      285.17      283.27     22.31 o 
   3   6  14      191.54      184.55     20.58 o 
   4   6  14       72.84       88.10     19.08 o 
   5   6  14      154.58      192.59     22.32 o 
  -5   7  14       61.22       87.58     14.74 o 
  -4   7  14     1448.31     1435.72     43.59 o 
  -3   7  14      161.97      174.48     17.26 o 
  -2   7  14        3.51        1.24      6.73 o 
  -1   7  14        2.30        6.43      6.08 o 
   0   7  14       69.87       80.07     12.52 o 
   1   7  14       20.29       13.29     12.71 o 
   2   7  14     1312.70     1327.49     28.24 o 
   3   7  14      119.92      188.74     26.88 o 
   4   7  14      319.36      307.35     23.25 o 
  -4   8  14       32.37       18.63      5.35 o 
  -3   8  14       94.82       87.55     14.36 o 
  -2   8  14        3.12       36.82      5.54 o 
  -1   8  14       42.56       49.19      5.91 o 
   0   8  14       64.95       70.89     11.46 o 
   1   8  14       50.90       61.30      9.33 o 
   2   8  14      344.82      353.23     25.65 o 
   3   8  14        0.42        1.99      8.55 o 
   4   8  14       16.45       67.32     14.03 o 
   0   9  14      423.31      457.33     21.28 o 
   1   9  14      543.83      547.16     22.73 o 
  -7   0  15      805.56      815.70     32.39 o 
  -5   0  15      360.32      372.68     22.77 o 
  -3   0  15      426.63      378.26     18.18 o 
  -1   0  15       35.47       32.60     13.41 o 
   1   0  15      300.45      196.26     32.49 o 
   3   0  15      175.33      175.59     35.32 o 
   5   0  15      238.93      274.93     10.90 o 
   7   0  15       52.75       46.03      7.29 o 
  -8   1  15      676.62      693.79     23.84 o 
  -7   1  15      359.25      357.62     24.97 o 
  -6   1  15        7.45       15.82      5.61 o 
  -5   1  15       36.73       33.50     11.70 o 
  -4   1  15      421.15      390.78     19.60 o 
  -3   1  15     2099.05     1892.66     33.44 o 
  -2   1  15      763.59      647.74     26.70 o 
  -1   1  15      582.66      541.00     30.41 o 
   0   1  15     2610.00     2458.11     41.37 o 
   1   1  15     1418.03     1452.75     37.43 o 
   2   1  15     1623.31     1488.47     42.75 o 
   3   1  15      205.39      205.32      8.33 o 
   4   1  15        7.02        7.71     16.67 o 
   5   1  15      628.01      618.13     39.52 o 
   6   1  15       29.46       14.91      5.22 o 
   7   1  15       46.67       65.47      9.42 o 
  -8   2  15      204.85      142.24     10.16 o 
  -7   2  15      227.29      257.59     15.64 o 
  -6   2  15      217.67      227.67     13.77 o 
  -5   2  15      261.35      235.86     12.18 o 
  -4   2  15      112.38      145.97     12.00 o 
  -3   2  15        1.97        0.95      9.68 o 
  -2   2  15      467.16      381.66     23.41 o 
  -1   2  15        5.45        2.52      7.41 o 
   0   2  15        7.36       17.61      9.92 o 
   1   2  15      180.82      184.86     16.25 o 
   2   2  15       89.72       82.22     13.07 o 
   3   2  15       39.09       30.30      6.55 o 
   4   2  15      288.08      319.95     22.67 o 
   5   2  15      570.91      551.70     24.76 o 
   6   2  15      269.96      351.20     29.56 o 
   7   2  15      342.67      368.37     20.82 o 
  -7   3  15       65.47       71.69      8.14 o 
  -6   3  15        5.19        7.49      4.95 o 
  -5   3  15     2085.25     2012.05     41.45 o 
  -4   3  15       17.31       21.32      5.13 o 
  -3   3  15     1206.75     1143.55     25.17 o 
  -2   3  15       15.78        9.25     12.93 o 
  -1   3  15      896.99      823.19     48.68 o 
   0   3  15      332.34      318.84     19.21 o 
   1   3  15     2190.78     2043.62     65.13 o 
   2   3  15       30.72       28.72      9.92 o 
   3   3  15      781.96      879.92     21.82 o 
   4   3  15       83.19       78.16      9.19 o 
   5   3  15       26.06       24.25     10.77 o 
   6   3  15       27.58       25.17     12.08 o 
   7   3  15      304.51      374.88     16.34 o 
  -7   4  15        2.88        4.04      5.71 o 
  -6   4  15      134.19      150.80     12.84 o 
  -5   4  15       97.66       69.68     10.93 o 
  -4   4  15      317.54      312.71     21.27 o 
  -3   4  15      183.81      204.77     21.38 o 
  -2   4  15       34.50       35.47      9.37 o 
  -1   4  15      202.15      225.99     28.52 o 
   0   4  15       64.58       67.96      5.84 o 
   1   4  15      301.45      302.15     19.62 o 
   2   4  15       47.85       48.53      4.09 o 
   3   4  15        3.57        8.08      9.34 o 
   4   4  15        9.18       11.90      6.29 o 
   5   4  15      862.96      938.58     34.60 o 
   6   4  15      105.23       73.71     29.79 o 
  -6   5  15       22.03       36.57     13.09 o 
  -5   5  15       37.82       53.81     12.80 o 
  -4   5  15      383.88      412.92     34.62 o 
  -3   5  15     1969.55     2005.20     61.91 o 
  -2   5  15      197.38      229.09     40.17 o 
  -1   5  15      140.03      155.35     12.69 o 
   0   5  15     1548.89     1505.80     60.67 o 
   1   5  15     1675.36     1715.38     75.81 o 
   2   5  15       88.12       79.15     21.43 o 
   3   5  15       58.45       64.17      7.42 o 
   4   5  15       30.89       37.75     18.77 o 
   5   5  15      688.94      719.33     29.00 o 
  -6   6  15      165.54      157.73     14.31 o 
  -5   6  15       17.89        8.50      6.48 o 
  -4   6  15      169.77      151.48     25.34 o 
  -3   6  15      449.98      451.11     37.49 o 
  -2   6  15      298.50      321.60     25.25 o 
  -1   6  15       42.54       49.02      6.53 o 
   0   6  15       15.42       33.07     11.17 o 
   1   6  15     1129.15     1207.44     39.13 o 
   2   6  15      116.50      114.48     17.26 o 
   3   6  15      240.69      283.30     27.47 o 
   4   6  15      115.08      109.73     15.31 o 
  -5   7  15       77.06       72.66     10.06 o 
  -4   7  15        9.56       15.06      7.82 o 
  -3   7  15     1387.39     1558.64     51.52 o 
  -2   7  15      330.00      344.70     23.13 o 
  -1   7  15     1124.63     1100.10     41.77 o 
   0   7  15      441.19      513.33     18.38 o 
   1   7  15        0.57        4.02      6.48 o 
   2   7  15       18.41       14.34      6.08 o 
   3   7  15      446.19      592.19     37.48 o 
   4   7  15       12.34       31.23      8.16 o 
  -3   8  15       83.53       68.36      5.31 o 
  -2   8  15       19.87        6.60      5.55 o 
  -1   8  15       71.88       96.54     11.88 o 
   0   8  15        3.34        9.19      4.92 o 
   1   8  15        0.11        3.35      3.92 o 
   2   8  15      139.11      127.86     13.14 o 
   3   8  15       84.69       67.68      7.75 o 
  -6   0  16       76.35       90.11      9.75 o 
  -4   0  16      112.44      124.91     12.65 o 
  -2   0  16      881.30      815.18     56.73 o 
   0   0  16      104.23       98.49      9.89 o 
   2   0  16      188.17      216.79     10.85 o 
   4   0  16     1933.04     1738.16     41.89 o 
   6   0  16      136.59      208.83     26.23 o 
  -7   1  16      199.93      231.84     18.52 o 
  -6   1  16      142.36      134.58     10.17 o 
  -5   1  16     2950.31     2875.56     44.68 o 
  -4   1  16       30.79       36.37     13.73 o 
  -3   1  16      989.25      857.42     32.25 o 
  -2   1  16      379.52      361.02     22.19 o 
  -1   1  16      958.22      862.09     33.31 o 
   0   1  16     4909.82     4906.40     56.04 o 
   1   1  16      151.73      135.62     16.27 o 
   2   1  16       56.70       56.06     12.39 o 
   3   1  16      636.00      590.25     32.72 o 
   4   1  16       74.82       64.53     15.96 o 
   5   1  16      276.51      325.48     25.34 o 
   6   1  16      233.44      231.80     15.27 o 
   7   1  16       16.27       14.89      6.02 o 
  -7   2  16       46.66       33.36      4.98 o 
  -6   2  16      397.41      361.09     14.37 o 
  -5   2  16      967.30      875.04     27.18 o 
  -4   2  16      350.45      309.28     19.30 o 
  -3   2  16      114.51       93.09     21.53 o 
  -2   2  16      366.73      344.56     11.84 o 
  -1   2  16      322.09      310.39     18.81 o 
   0   2  16      320.31      326.21     15.13 o 
   1   2  16      287.34      283.91     13.71 o 
   2   2  16       16.07       11.89      9.41 o 
   3   2  16       38.99       28.67     11.53 o 
   4   2  16      129.17      141.91     15.31 o 
   5   2  16      214.12      179.74     19.38 o 
   6   2  16      126.51      125.50     14.20 o 
   7   2  16        0.64        0.35      6.17 o 
  -7   3  16        0.04        1.41      5.33 o 
  -6   3  16       82.67       82.63      9.14 o 
  -5   3  16       17.15       26.23      8.59 o 
  -4   3  16      514.38      546.61     19.52 o 
  -3   3  16        0.42        1.75     10.10 o 
  -2   3  16     1041.11      974.64     27.09 o 
  -1   3  16      450.55      408.76     27.23 o 
   0   3  16      159.87      147.73     16.85 o 
   1   3  16       88.21       88.39     25.02 o 
   2   3  16      523.83      516.46     23.59 o 
   3   3  16       12.48       15.93      7.62 o 
   4   3  16      332.94      375.73     31.26 o 
   5   3  16        0.08        4.64      9.71 o 
   6   3  16      243.99      233.97      9.35 o 
  -6   4  16      220.94      205.26     16.08 o 
  -5   4  16      143.78      140.94     19.09 o 
  -4   4  16        4.24        6.52      9.92 o 
  -3   4  16       59.93       60.27     17.11 o 
  -2   4  16      107.28       78.94     13.21 o 
  -1   4  16      306.60      306.64     14.41 o 
   0   4  16      129.59      131.87     17.18 o 
   1   4  16      168.32      173.67     23.86 o 
   2   4  16      135.52      108.56     11.20 o 
   3   4  16       45.07       45.69     13.31 o 
   4   4  16       99.30      113.01     11.86 o 
   5   4  16       20.60       26.96      4.79 o 
   6   4  16      365.23      385.56     19.25 o 
  -6   5  16        3.86        0.83      5.97 o 
  -5   5  16     1340.46     1284.98     40.09 o 
  -4   5  16      593.18      571.21     35.20 o 
  -3   5  16       93.10       87.24      7.91 o 
  -2   5  16       23.49       20.32     15.47 o 
  -1   5  16      369.81      417.07     28.65 o 
   0   5  16      786.58      711.95     45.43 o 
   1   5  16      375.22      355.78     24.07 o 
   2   5  16        8.54        7.09      8.10 o 
   3   5  16      375.58      397.81     18.38 o 
   4   5  16      543.52      547.37     31.24 o 
   5   5  16      106.79       61.78      6.92 o 
  -5   6  16        0.10        0.80      6.88 o 
  -4   6  16        2.44        0.86      8.44 o 
  -3   6  16       19.95       25.72      8.63 o 
  -2   6  16      115.35      117.50     10.16 o 
  -1   6  16        5.72        4.54      5.60 o 
   0   6  16       55.79       53.79      9.47 o 
   1   6  16       57.98       53.32     13.03 o 
   2   6  16       51.46       52.60      9.72 o 
   3   6  16      186.67      130.78     12.22 o 
   4   6  16      616.31      686.10     31.69 o 
  -4   7  16        9.54       15.57      5.43 o 
  -3   7  16      190.05      227.44     13.76 o 
  -2   7  16      154.57      171.34     10.00 o 
  -1   7  16       83.98      107.37     13.92 o 
   0   7  16      909.81     1005.46     43.59 o 
   1   7  16      111.14      107.93      8.62 o 
   2   7  16      158.51      148.21     12.06 o 
   3   7  16      185.79      188.96     14.31 o 
  -2   8  16       20.56       34.27      9.59 o 
  -1   8  16      309.26      401.15     20.58 o 
   0   8  16        3.67       14.47      6.24 o 
  -5   0  17      683.46      664.73     35.21 o 
  -3   0  17      268.35      237.11     21.67 o 
  -1   0  17       54.61       40.59      9.00 o 
   1   0  17      669.92      768.98     35.91 o 
   3   0  17       18.43       29.25     12.70 o 
   5   0  17        1.25        4.98     19.33 o 
  -6   1  17      345.79      318.03     14.56 o 
  -5   1  17      265.50      266.60     14.63 o 
  -4   1  17      731.07      696.02     26.92 o 
  -3   1  17      565.38      515.35     18.09 o 
  -2   1  17      536.28      505.21     26.14 o 
  -1   1  17      273.60      269.86     18.38 o 
   0   1  17      582.20      584.02     21.63 o 
   1   1  17       79.61       77.20     14.38 o 
   2   1  17       76.87       72.46     14.49 o 
   3   1  17      294.66      306.17     14.16 o 
   4   1  17      269.36      261.65     23.53 o 
   5   1  17       69.08       58.44      7.21 o 
   6   1  17       31.75       75.72      9.22 o 
  -6   2  17        1.55        0.01      7.11 o 
  -5   2  17      860.62      881.55     31.46 o 
  -4   2  17       35.82       40.32     19.05 o 
  -3   2  17       95.14       88.63     19.15 o 
  -2   2  17        6.29        6.01      6.48 o 
  -1   2  17      364.22      365.03     12.09 o 
   0   2  17       30.54       33.02     11.42 o 
   1   2  17        2.30        6.75      6.18 o 
   2   2  17      451.20      415.55     20.91 o 
   3   2  17       48.68       49.78     14.10 o 
   4   2  17     1041.46     1081.08     41.17 o 
   5   2  17       18.15       21.05      9.66 o 
   6   2  17        2.27        0.68      5.32 o 
  -6   3  17       27.18       17.48      9.82 o 
  -5   3  17      110.23       97.92     15.08 o 
  -4   3  17        0.65        1.00      7.14 o 
  -3   3  17       37.67       34.27     12.13 o 
  -2   3  17       37.33       35.89     16.56 o 
  -1   3  17     1854.74     1839.74     76.45 o 
   0   3  17        8.98        5.38      4.74 o 
   1   3  17       37.08       38.79     12.88 o 
   2   3  17       85.07       75.56      7.83 o 
   3   3  17        0.25        2.70      9.30 o 
   4   3  17       15.73       15.49     10.82 o 
   5   3  17      391.50      405.52     16.60 o 
   6   3  17        0.02        0.88      6.55 o 
  -6   4  17       27.29       36.93      9.32 o 
  -5   4  17      165.59      156.01     18.41 o 
  -4   4  17      179.21      198.87     23.07 o 
  -3   4  17       22.62       17.83     12.48 o 
  -2   4  17      445.59      471.08     38.96 o 
  -1   4  17       96.38       95.17      9.84 o 
   0   4  17        0.37        0.89     16.00 o 
   1   4  17       47.67       26.55     11.38 o 
   2   4  17      431.05      409.89     27.26 o 
   3   4  17       80.75       70.86      9.75 o 
   4   4  17      576.76      615.73     33.85 o 
   5   4  17      229.46      215.54     16.17 o 
  -5   5  17      287.01      289.96     18.61 o 
  -4   5  17      647.28      610.68     32.51 o 
  -3   5  17        0.95        0.93      9.85 o 
  -2   5  17      699.95      695.31     24.50 o 
  -1   5  17       75.18       69.63      6.49 o 
   0   5  17      784.64      707.40     46.54 o 
   1   5  17       25.72       25.47      9.00 o 
   2   5  17        8.43       19.07      5.09 o 
   3   5  17       81.17       88.28      9.98 o 
   4   5  17      108.78      104.67      9.12 o 
  -5   6  17       60.38       73.75      6.82 o 
  -4   6  17      363.75      375.60     12.71 o 
  -3   6  17       45.75       63.75      9.43 o 
  -2   6  17      441.75      492.52     27.54 o 
  -1   6  17        2.70        4.99     13.31 o 
   0   6  17      116.81      103.20     19.86 o 
   1   6  17      863.16      885.60     38.50 o 
   2   6  17        4.01       11.94      4.75 o 
   3   6  17       62.50       52.32      9.16 o 
  -3   7  17       74.55       80.51      8.32 o 
  -2   7  17       38.00       57.70      8.55 o 
  -1   7  17      121.04      133.90     15.09 o 
   0   7  17      263.42      280.77     21.11 o 
   1   7  17       50.07       47.85      8.88 o 
  -6   0  18      847.92      841.17     29.69 o 
  -4   0  18        2.88        6.99      9.26 o 
  -2   0  18      117.93      107.15     13.83 o 
   0   0  18     1162.60     1136.89     53.26 o 
   2   0  18       56.18       54.47     23.96 o 
   4   0  18      795.69      838.20     48.55 o 
  -6   1  18      285.32      306.15     19.94 o 
  -5   1  18       58.26       71.45     10.61 o 
  -4   1  18      108.28      107.60     17.47 o 
  -3   1  18       52.91       55.82      9.93 o 
  -2   1  18      695.10      645.79     32.92 o 
  -1   1  18     2012.36     1989.31     46.73 o 
   0   1  18      318.60      295.39     17.93 o 
   1   1  18      119.63       94.45     22.29 o 
   2   1  18       91.36       82.17     13.51 o 
   3   1  18       78.49       65.28      9.55 o 
   4   1  18      676.34      717.75     30.87 o 
   5   1  18      112.09      206.31     15.48 o 
   6   1  18      104.04       80.43      8.61 o 
  -6   2  18        2.61        3.36      7.09 o 
  -5   2  18      434.26      448.60     20.23 o 
  -4   2  18       66.67       53.42      9.85 o 
  -3   2  18        4.89        3.34      9.00 o 
  -2   2  18      878.33      818.58     32.21 o 
  -1   2  18      198.69      198.53     13.24 o 
   0   2  18       62.60       52.24     11.03 o 
   1   2  18      100.55       89.09     16.82 o 
   2   2  18      278.45      273.95     14.40 o 
   3   2  18      125.71      103.52     10.31 o 
   4   2  18        5.28        0.11      6.41 o 
   5   2  18       16.72       19.44      9.06 o 
   6   2  18      155.35      168.10     12.60 o 
  -6   3  18      980.95      907.46     27.99 o 
  -5   3  18       32.29        7.13      9.09 o 
  -4   3  18       71.57       72.52      9.32 o 
  -3   3  18      125.90       87.05     36.73 o 
  -2   3  18       29.81       31.47     11.78 o 
  -1   3  18      152.17      137.02     10.37 o 
   0   3  18        1.74        2.54      8.81 o 
   1   3  18        5.57        6.42     11.54 o 
   2   3  18     1095.75     1146.30     52.18 o 
   3   3  18       61.37       58.39     10.96 o 
   4   3  18       94.16       93.81     10.17 o 
   5   3  18      260.00      232.74     14.20 o 
  -5   4  18       73.57       75.87      6.87 o 
  -4   4  18      117.15      109.29      9.87 o 
  -3   4  18       53.59       46.63      9.71 o 
  -2   4  18      511.47      488.65     24.26 o 
  -1   4  18      233.45      265.68     24.05 o 
   0   4  18      183.49      165.50     23.42 o 
   1   4  18       46.04       45.78      7.38 o 
   2   4  18      311.88      331.73     26.30 o 
   3   4  18       45.26       65.14     17.51 o 
   4   4  18        6.65        4.64      3.92 o 
   5   4  18        1.31        1.12      4.74 o 
  -5   5  18      241.35      280.74     18.06 o 
  -4   5  18      175.44      203.31     12.21 o 
  -3   5  18       47.61       44.22      9.19 o 
  -2   5  18        5.04       30.35     11.52 o 
  -1   5  18     1000.59     1108.84     56.60 o 
   0   5  18      316.15      365.52     30.32 o 
   1   5  18       50.79       60.07     12.88 o 
   2   5  18        0.47        0.02      2.98 o 
   3   5  18      581.02      626.65     27.74 o 
   4   5  18       99.76       78.46      7.84 o 
  -4   6  18      261.62      287.43     11.65 o 
  -3   6  18       88.03       71.20      5.26 o 
  -2   6  18       80.75       54.39      4.61 o 
  -1   6  18       97.76      102.05     14.19 o 
   0   6  18      242.30      188.89     15.19 o 
   1   6  18        7.45       16.83      9.88 o 
   2   6  18       26.41       35.00      7.75 o 
  -2   7  18      636.16      631.73     20.60 o 
  -1   7  18      467.62      492.72     21.04 o 
   0   7  18      233.38      236.52     13.26 o 
  -5   0  19      109.19      128.08     15.29 o 
  -3   0  19      712.87      715.00     39.38 o 
  -1   0  19      156.85      193.38     15.31 o 
   1   0  19      804.68      841.77     45.25 o 
   3   0  19       77.02       85.10     10.65 o 
   5   0  19      502.14      380.28     12.91 o 
  -6   1  19      401.05      417.97     18.22 o 
  -5   1  19       39.52       39.76      7.93 o 
  -4   1  19      125.98      124.19     12.03 o 
  -3   1  19      601.21      593.31     31.89 o 
  -2   1  19        0.94        0.60      6.85 o 
  -1   1  19       12.98       25.62     13.28 o 
   0   1  19      214.21      222.55     10.07 o 
   1   1  19        9.41        2.72     10.37 o 
   2   1  19      921.03      948.82     27.25 o 
   3   1  19       25.17       22.58      5.38 o 
   4   1  19      241.16      249.29     15.72 o 
   5   1  19       91.29       67.90      8.04 o 
  -5   2  19        7.03       19.58      7.68 o 
  -4   2  19       20.63       18.07      9.17 o 
  -3   2  19      144.11      122.81      9.96 o 
  -2   2  19        0.48        2.42      7.01 o 
  -1   2  19      770.50      761.97     19.47 o 
   0   2  19        1.99        3.73      4.69 o 
   1   2  19      119.83      137.99     12.73 o 
   2   2  19       52.29       52.70     12.21 o 
   3   2  19      562.48      628.09     37.02 o 
   4   2  19       52.71       71.11     14.22 o 
   5   2  19      198.49      200.43     13.84 o 
  -5   3  19        0.45        2.49      5.94 o 
  -4   3  19      259.60      216.08     17.65 o 
  -3   3  19     1875.61     1985.34     39.61 o 
  -2   3  19      153.00      130.88     22.54 o 
  -1   3  19     1968.63     2008.29     74.09 o 
   0   3  19       33.35       27.22     13.11 o 
   1   3  19        7.74       13.95      9.67 o 
   2   3  19       14.73       25.29     11.51 o 
   3   3  19      146.82      127.63     12.22 o 
   4   3  19       10.35       11.23      6.31 o 
  -5   4  19        3.81        0.55      5.47 o 
  -4   4  19        2.05        1.92      2.43 o 
  -3   4  19      449.23      411.97     17.12 o 
  -2   4  19        7.42       16.85      6.58 o 
  -1   4  19      352.97      373.97     15.38 o 
   0   4  19      231.77      224.70     12.95 o 
   1   4  19      110.99      129.92     15.79 o 
   2   4  19      110.16      120.76     14.60 o 
   3   4  19      763.26      848.06     32.12 o 
   4   4  19        3.14        0.84      6.14 o 
  -4   5  19       73.42       53.30      7.33 o 
  -3   5  19       64.17       81.64      8.10 o 
  -2   5  19      419.75      459.74     21.04 o 
  -1   5  19      167.06      146.85     13.27 o 
   0   5  19       22.50        3.29      9.91 o 
   1   5  19        4.92        1.44      7.10 o 
   2   5  19      344.92      418.23     24.10 o 
  -2   6  19       57.08       80.67     11.89 o 
  -1   6  19      117.36      172.35     18.36 o 
   0   6  19       14.00       21.61      8.20 o 
   1   6  19      206.09      230.79     14.37 o 
  -4   0  20     1159.26     1120.49     39.56 o 
  -2   0  20      333.03      344.80     29.53 o 
   0   0  20      935.79     1026.95     81.06 o 
   2   0  20       88.89       57.20      7.05 o 
   4   0  20      649.48      675.95     25.23 o 
  -5   1  20       50.42       76.30     11.82 o 
  -4   1  20       13.23       14.34      5.26 o 
  -3   1  20      158.31      180.95     14.16 o 
  -2   1  20      879.52      837.05     45.56 o 
  -1   1  20      152.04      162.90     13.34 o 
   0   1  20        0.16        0.28      4.19 o 
   1   1  20      119.10      127.59     10.91 o 
   2   1  20      504.41      470.65     16.14 o 
   3   1  20       95.02      121.73     17.33 o 
   4   1  20      107.75      163.93     16.16 o 
  -5   2  20       11.22        0.04      5.55 o 
  -4   2  20      151.07      131.60     12.97 o 
  -3   2  20      656.45      561.49     24.55 o 
  -2   2  20     1010.83     1124.45     50.52 o 
  -1   2  20      146.43      184.52     14.09 o 
   0   2  20       34.96       43.29     14.54 o 
   1   2  20      361.39      383.18     33.10 o 
   2   2  20      441.29      421.63     25.60 o 
   3   2  20      174.44      185.11     17.16 o 
   4   2  20      265.87      300.47     15.86 o 
  -4   3  20        9.42       13.92      8.03 o 
  -3   3  20        3.02        1.73      7.00 o 
  -2   3  20      156.44      151.79      9.20 o 
  -1   3  20      205.11      255.18     17.71 o 
   0   3  20       52.66       39.68      4.44 o 
   1   3  20        7.88       10.42      8.63 o 
   2   3  20      502.60      558.97     28.31 o 
   3   3  20      163.73      210.76     18.50 o 
   4   3  20       79.87       80.56      9.86 o 
  -4   4  20      347.96      329.90     16.05 o 
  -3   4  20      280.83      292.28     39.38 o 
  -2   4  20       42.68       53.14      7.30 o 
  -1   4  20      151.11      154.76     18.96 o 
   0   4  20      276.72      284.42     23.05 o 
   1   4  20      132.68      114.17      9.77 o 
   2   4  20      237.21      279.51     18.60 o 
   3   4  20      485.79      486.65     18.35 o 
  -2   5  20       89.34       80.46      8.98 o 
  -1   5  20      143.81       87.41      5.30 o 
   0   5  20       39.30       21.02      5.54 o 
   1   5  20      219.54      200.50     13.11 o 
  -3   0  21       10.59       21.64      9.04 o 
  -1   0  21      400.06      403.64     21.10 o 
   1   0  21        1.78        1.08      5.93 o 
  -4   1  21      611.84      597.93     25.86 o 
  -3   1  21        0.36        0.90      8.47 o 
  -2   1  21      181.98      181.11     20.36 o 
  -1   1  21       14.43        5.23      4.16 o 
   0   1  21       68.37       84.48     14.07 o 
   1   1  21      252.27      230.45      9.18 o 
   2   1  21       16.56       30.81     10.96 o 
   3   1  21      259.76      296.77     18.60 o 
  -4   2  21       67.02       57.15      8.11 o 
  -3   2  21      503.61      534.22     24.78 o 
  -2   2  21        0.46        5.81      8.11 o 
  -1   2  21       53.44       28.70      6.51 o 
   0   2  21       70.02       78.31     11.10 o 
   1   2  21      476.69      462.91     24.69 o 
   2   2  21       53.95       24.83      7.71 o 
   3   2  21       32.69       40.77      8.33 o 
  -3   3  21      698.76      719.36     24.89 o 
  -2   3  21        0.64        0.75      5.67 o 
  -1   3  21       16.25       23.96      2.09 o 
   0   3  21       62.05       59.81     13.04 o 
   1   3  21     1021.94     1160.54     40.06 o 
   2   3  21      113.20      134.17     14.07 o 
  -1   4  21       71.85       63.40      7.41 o 
   0   4  21       40.56       73.54     14.89 o 
   1   4  21       90.43       68.85      8.70 o 
   0   0  22       97.19      114.39     11.47 o 
  -3   1  22        1.74        0.16      4.99 o 
  -1   1  22      208.51      189.35     12.20 o 
   0   1  22        7.91       10.69      5.60 o 
   1   1  22      706.60      723.98     25.59 o 
   2   1  22       59.62       63.79     10.48 o 
  -1   2  22        4.25       27.16      4.48 o 
   0   2  22       15.18       38.45     10.13 o 
   1   2  22       14.29        2.33      5.47 o 
   0   3  22      171.46      232.99     16.24 o 
                                                 
