# Supplementary material for: 3,3′-(1-Oxopropane-1,3-di­yl)bis­(1,3-thia­zolidine-2-thione) chloro­benzene hemisolvate
Source: Acta Crystallogr Sect E Struct Rep Online. 2013 Feb 13;69(Pt 3):o375. doi: 10.1107/S1600536813003292 (PMC3588431; doi:10.1107/S1600536813003292)
Supplement: Supplementary file 3 [file e-69-0o375-Isup3.mol]

@<TRIPOS>MOLECULE
18s9783s
    28    29     1     0     0
SMALL
NO_CHARGES
****
Generated from the CSD

@<TRIPOS>ATOM
     1 S1       3.0485   5.5421   5.5032   S.2       1 RES1   0.0000
     2 S2       1.2901   5.6921   3.1763   S.3       1 RES1   0.0000
     3 S3       6.1504   0.5810   7.2575   S.2       1 RES1   0.0000
     4 S4       8.3218   2.3831   8.2022   S.3       1 RES1   0.0000
     5 O1       4.5519   2.2353   2.7864   O.2       1 RES1   0.0000
     6 N1       3.1664   3.9294   3.2770   N.am      1 RES1   0.0000
     7 N2       7.1900   2.6791   5.9247   N.am      1 RES1   0.0000
     8 C1       2.6307   4.9635   4.0159   C.2       1 RES1   0.0000
     9 C2       1.2490   4.4460   1.8796   C.3       1 RES1   0.0000
    10 H2A      0.5020   3.8142   2.0325   H         1 RES1   0.0000
    11 H2B      1.1261   4.8728   0.9944   H         1 RES1   0.0000
    12 C3       2.5693   3.7198   1.9329   C.3       1 RES1   0.0000
    13 H3A      2.4306   2.7528   1.7716   H         1 RES1   0.0000
    14 H3B      3.1772   4.0692   1.2334   H         1 RES1   0.0000
    15 C4       4.2810   3.1182   3.5629   C.2       1 RES1   0.0000
    16 C5       5.1107   3.3572   4.7993   C.3       1 RES1   0.0000
    17 H5A      4.5753   3.1522   5.6067   H         1 RES1   0.0000
    18 H5B      5.3847   4.3072   4.8404   H         1 RES1   0.0000
    19 C6       6.3468   2.4638   4.7576   C.3       1 RES1   0.0000
    20 H6A      6.0655   1.5147   4.7255   H         1 RES1   0.0000
    21 H6B      6.8648   2.6583   3.9373   H         1 RES1   0.0000
    22 C7       7.1510   1.8972   7.0046   C.2       1 RES1   0.0000
    23 C8       8.8508   3.8341   7.2562   C.3       1 RES1   0.0000
    24 H8A      8.5077   4.6623   7.6738   H         1 RES1   0.0000
    25 H8B      9.8390   3.8822   7.2232   H         1 RES1   0.0000
    26 C9       8.2804   3.6707   5.8568   C.3       1 RES1   0.0000
    27 H9A      7.9327   4.5367   5.5282   H         1 RES1   0.0000
    28 H9B      8.9852   3.3600   5.2345   H         1 RES1   0.0000
@<TRIPOS>BOND
     1     1     8    2
     2     2     8    1
     3     2     9    1
     4     3    22    2
     5     4    22    1
     6     4    23    1
     7     5    15    2
     8     6     8   am
     9     6    12    1
    10     6    15   am
    11     7    19    1
    12     7    22   am
    13     7    26    1
    14     9    10    1
    15     9    11    1
    16     9    12    1
    17    12    13    1
    18    12    14    1
    19    15    16    1
    20    16    17    1
    21    16    18    1
    22    16    19    1
    23    19    20    1
    24    19    21    1
    25    23    24    1
    26    23    25    1
    27    23    26    1
    28    26    27    1
    29    26    28    1
@<TRIPOS>SUBSTRUCTURE
     1 RES1        1 GROUP             0 ****  ****    0  
@<TRIPOS>CRYSIN
    8.5951    9.4435   18.2640   90.0000   92.6140   90.0000   231     1
